# Supplementary material for: Generating Question Prompt Lists From Electronic Health Record Data Using Large Language Models: Iterative Evaluation Study
Source: J Med Internet Res. 2026 Jul 9;28:e87280. doi: 10.2196/87280 (PMC13349228; doi:10.2196/87280)
Supplement: Multimedia Appendix 3 [file jmir-v28-e87280-s003.xlsx]

## Sheet: Clinican evaluation
Question ID	Lab test	Questions	Patient	LLM	Clinician	Is the question clearly phrased and easily understandable? (Y/N)	Does the question make clinical sense (Y/N)	Likely to be asked in primary care visits (1 unlikely - 5 very likely)	Significant for patient's health? (1 very insignificant - 5 very significant)	Would you be happy to answer this question? (1 would not answer - 5 would very much like to answer)
Q1	Alanine aminotransferase (ALT)	My ALT level is 14 U/L. Does this indicate anything about my liver health, especially considering my diabetes?	Patient 9	GPT-4o	Clinician 1	Y	Y	5	3	4
Q2	Albumin	My albumin level is 3.5 g/dL, which is on the low end. Does this indicate poor nutrition, kidney disease, or another issue? Should I change my diet to improve this?	Patient 9	GPT-4o	Clinician 1	Y	Y	5	3	4
Q3	Alkaline Phosphatase	My alkaline phosphatase level is 140 U/L. Could this indicate a liver or bone issue, and should we check for vitamin D deficiency?	Patient 9	GPT-4o	Clinician 1	Y	Y	5	4	4
Q4	Aspartate aminotransferase (AST)	My AST level is 14 U/L. Should we monitor my liver function more closely given my history of hyperlipidemia and diabetes?	Patient 9	GPT-4o	Clinician 1	Y	Y	5	3	4
Q5	Bilirubin	My bilirubin level is 0.3 mg/dL. Is this result clinically significant, or is it within a normal range?	Patient 9	GPT-4o	Clinician 1	Y	Y	3	3	4
Q6	Calcium	My calcium level is 9.0 mg/dL. Is this normal given my kidney function, or should I be concerned about bone health?	Patient 9	GPT-4o	Clinician 1	Y	Y	4	3	4
Q7	Chloride	My chloride level is 100 mmol/L. Does this result indicate any issues with my hydration or electrolyte balance?	Patient 9	GPT-4o	Clinician 1	Y	Y	4	3	4
Q8	Creatinine	My creatinine level is 1.74 mg/dL, which is higher than normal. Does this indicate worsening kidney function, and should we monitor it more closely?	Patient 9	GPT-4o	Clinician 1	Y	Y	4	4	4
Q9	eGFR	My estimated glomerular filtration rate (eGFR) is low (47 for Black patients, 39 for non-Black patients). Does this mean I have chronic kidney disease, and how serious is this decline?	Patient 9	GPT-4o	Clinician 1	Y	Y	4	5	5
Q10	Electrolytes	My sodium, potassium, and chloride levels are within or near normal ranges. Do I need to make any dietary or hydration changes to keep them balanced?	Patient 9	GPT-4o	Clinician 1	Y	Y	5	3	4
Q11	Glomerular Filtration Rate (eGFR)	Given that my eGFR is below normal, should I avoid certain foods or medications that could further harm my kidney function?	Patient 9	GPT-4o	Clinician 1	Y	Y	5	4	4
Q12	Glucose	My glucose level is 190 mg/dL, which is high. Could this indicate worsening diabetes control, and should I adjust my diet or treatment plan?	Patient 9	GPT-4o	Clinician 1	Y	Y	5	4	4
Q13	Hematocrit	My hematocrit is 38.8%, which is slightly low. Does this suggest anemia, and could it be related to my kidney function or a nutritional deficiency?	Patient 9	GPT-4o	Clinician 1	Y	Y	5	3	4
Q14	Hemoglobin	My hemoglobin level is 12.6 g/dL, which is on the lower side. Could this be contributing to fatigue, and should we check for iron or vitamin B deficiencies?	Patient 9	GPT-4o	Clinician 1	Y	Y	5	4	4
Q15	Platelets	My platelet count is 430,000/uL, which is high. Should I be concerned about blood clot risks, and do we need to monitor this further?	Patient 9	GPT-4o	Clinician 1	Y	Y	5	4	4
Q16	Potassium	My potassium level is 4.9 mmol/L, which is at the high end of normal. Given that I take potassium supplements, should I be concerned about my potassium levels?	Patient 9	GPT-4o	Clinician 1	Y	Y	5	3	4
Q17	Protein	My total protein level is 6.4 g/dL. Does this indicate any nutritional or liver issues, and should I consider dietary changes?	Patient 9	GPT-4o	Clinician 1	Y	Y	5	3	4
Q18	Sodium	My sodium level is 136 mmol/L, which is slightly low. Could this be related to my hydration, medications, or underlying health conditions?	Patient 9	GPT-4o	Clinician 1	Y	Y	5	3	4
Q19	Urea Nitrogen	My urea nitrogen level is 16 mg/dL. Is this within a safe range, or does it indicate any concerns related to my kidney function?	Patient 9	GPT-4o	Clinician 1	Y	Y	5	3	5
Q20	Urea nitrogen/Creatinine	My urea nitrogen/creatinine ratio is low at 9.2. Could this be due to my diet, hydration, or underlying kidney disease? Should I make any changes to improve this?	Patient 9	GPT-4o	Clinician 1	Y	Y	5	3	5
Q21	Cholesterol & LDL	My cholesterol level is elevated at 207 mg/dL, with LDL cholesterol at 131 mg/dL. Are there changes in my diet or medications to consider to lower my risk of cardiovascular issues, especially with my history of peripheral vascular disease?	Patient 9	Llama 3.2	Clinician 1	Y	Y	5	3	5
Q22	Creatinine	The creatinine level is slightly high at 1.26 mg/dL. Given my kidney function decline, would you recommend any lifestyle or dietary changes, or additional testing for kidney health?	Patient 9	Llama 3.2	Clinician 1	Y	Y	5	4	5
Q23	Creatinine	My creatinine level is 2.86 mg/dL, which seems high. How does this impact my chronic kidney disease, and should I adjust my medications like amlodipine or atorvastatin?	Patient 9	Llama 3.2	Clinician 1	Y	N	5	4	5
Q24	Creatinine	Given my recent creatinine reading of 2.0 mg/dL, are there specific steps I can take to manage my chronic kidney disease progression and slow further decline in kidney function?	Patient 9	Llama 3.2	Clinician 1	Y	Y	5	4	5
Q25	Creatinine & GFR	Is it normal that my creatinine level is 1.7 mg/dL with a GFR of 25 mL/min/1.73mÂ²? Are there any further tests or assessments needed to evaluate kidney health and function?	Patient 9	Llama 3.2	Clinician 1	Y	Y	5	5	5
Q26	eGFR	My estimated glomerular filtration rate (eGFR) is low (46 mL/min/1.73mÂ² for Black and 40 mL/min/1.73mÂ² for non-Black patients). Does this suggest kidney disease, and should we adjust any medications like diltiazem that might impact kidney function?	Patient 9	Llama 3.2	Clinician 1	Y	Y	5	5	5
Q27	eGFR	My eGFR is 25 mL/min/1.73mÂ², which indicates some degree of kidney impairment. How should we manage my current treatment plan to prevent further decline in function?	Patient 9	Llama 3.2	Clinician 1	Y	Y	5	4	5
Q28	Fasting Glucose	Given my elevated fasting glucose (154 mg/dL), are there specific lifestyle or dietary adjustments I can make to lower this, especially considering my Type 2 diabetes and hyperlipidemia?	Patient 9	Llama 3.2	Clinician 1	Y	Y	5	4	5
Q29	GFR	My glomerular filtration rate (GFR) is 18 mL/min, which seems very low. Does this indicate that my kidney disease is progressing to end-stage? What steps should I take to manage it?	Patient 9	Llama 3.2	Clinician 1	Y	Y	5	5	5
Q30	Glucose	My glucose levels were high on recent tests (229 mg/dL and 228 mg/dL). Given my Type 2 diabetes, should I adjust my insulin detemir dose or add other medications to control my blood sugar?	Patient 9	Llama 3.2	Clinician 1	Y	Y	5	5	5
Q31	Glucose	With a glucose reading of 98 mg/dL at my last test, are we seeing better control? How often should I monitor my blood sugar to ensure it stays in a safe range?	Patient 9	Llama 3.2	Clinician 1	Y	Y	5	4	5
Q32	Glucose	My blood sugar reading was 180 mg/dL. Should I increase my insulin dose or adjust my medication regimen to better control this level?	Patient 9	Llama 3.2	Clinician 1	Y	Y	5	5	5
Q33	Glucose	Given my Type 2 diabetes diagnosis, how often should I monitor my blood sugar levels, and what are the implications if I donâ€™t maintain a tight control over it?	Patient 9	Llama 3.2	Clinician 1	Y	Y	5	4	5
Q34	Hemoglobin A1c	My hemoglobin A1c is elevated at 7.6%, indicating poor blood sugar control. Can we discuss lifestyle or dietary changes to improve this, or consider different diabetes treatments?	Patient 9	Llama 3.2	Clinician 1	Y	Y	5	4	5
Q35	Hemoglobin A1c	My hemoglobin A1c was 8.2%. Is this within acceptable limits, considering my Type 2 diabetes history?	Patient 9	Llama 3.2	Clinician 1	Y	Y	5	5	5
Q36	Kidney Function	Given my kidney function decline, should I reduce or stop any of my medications, such as amlodipine or atorvastatin, to prevent further kidney damage?	Patient 9	Llama 3.2	Clinician 1	Y	Y	5	4	5
Q37	Lipids	My lipids were 182/94/31 at my last test. Should I adjust my diet or medication regimen to reduce the risk of cardiovascular disease?	Patient 9	Llama 3.2	Clinician 1	Y	Y	5	3	5
Q38	Lipids	My lipids were 200/85/40 at my last test. Are there changes I could make to lower the risk of cardiovascular disease, especially with my history of peripheral vascular disease?	Patient 9	Llama 3.2	Clinician 1	Y	Y	5	4	5
Q39	Liver Enzymes (ALT, AST)	My liver enzymes were mildly elevated at ALT 36 IU/L and AST 30 IU/L. Are there any lifestyle or dietary changes that could help manage this, especially with my hyperlipidemia and hypertension?	Patient 9	Llama 3.2	Clinician 1	Y	Y	5	4	5
Q40	Triglycerides	My triglyceride level is 163 mg/dL, which seems elevated. Should I make specific dietary changes or increase my exercise to lower this, considering my Type 2 diabetes and hyperlipidemia?	Patient 9	Llama 3.2	Clinician 1	Y	Y	5	4	5
Q41	Creatinine	My creatinine level is very high at 4.81 mg/dL, which suggests kidney problems. Given my diabetes, hypertension, and use of diltiazem and furosemide, should we adjust my medications or refer me to a kidney specialist?	Patient 8	GPT-4o	Clinician 1	Y	Y	5	5	5
Q42	Glomerular filtration rate (eGFR)	My eGFR is extremely low at 9 mL/min/1.73m², which suggests severe kidney disease. Does this mean I am at risk for dialysis, and what steps can I take to slow kidney damage?	Patient 8	GPT-4o	Clinician 1	Y	Y	5	5	5
Q43	Hemoglobin A1c	My hemoglobin A1c is 6.5%, indicating diabetes. Given my history of Type 2 diabetes, is my current insulin dose sufficient, or should I consider other medications or lifestyle changes?	Patient 8	GPT-4o	Clinician 1	Y	Y	5	5	5
Q44	Potassium	My potassium level is slightly high at 5.4 mmol/L. Could this be related to my kidney function or my potassium chloride medication? Should I adjust my diet or medication?	Patient 8	GPT-4o	Clinician 1	Y	Y	5	5	5
Q45	Aspartate aminotransferase (AST)	My AST level is high at 79 IU/L. Could this indicate liver problems related to my diabetes, hyperlipidemia, or medications like warfarin or diltiazem?	Patient 8	GPT-4o	Clinician 1	Y	Y	5	5	5
Q46	Alanine aminotransferase (ALT)	My ALT is very high at 202 IU/L. Does this suggest liver damage, and should I get further testing for liver disease?	Patient 8	GPT-4o	Clinician 1	Y	Y	5	5	5
Q47	Urea nitrogen	My urea nitrogen is high at 52 mg/dL. Is this related to my kidney disease, and should I be concerned about my protein intake or hydration?	Patient 8	GPT-4o	Clinician 1	Y	Y	5	4	5
Q48	Sodium	My sodium level is slightly low at 134 mmol/L. Could this be due to my diuretic (furosemide), and should I adjust my fluid intake?	Patient 8	GPT-4o	Clinician 1	Y	Y	4	3	4
Q49	Chloride	My chloride level is 94 mmol/L, which is slightly low. Does this have any clinical significance, especially considering my kidney function?	Patient 8	GPT-4o	Clinician 1	Y	Y	4	3	4
Q50	Hemoglobin	My hemoglobin is 11.6 g/dL, which is on the lower side. Could this be anemia due to my kidney disease, and do I need iron or other treatments?	Patient 8	GPT-4o	Clinician 1	Y	Y	5	4	5
Q51	Albumin/Globulin ratio	My albumin/globulin ratio is 1.3. Does this indicate any concerns about my liver or immune system?	Patient 8	GPT-4o	Clinician 1	Y	Y	5	4	4
Q52	Estimated average glucose	My estimated average glucose is 140 mg/dL. Is this well-controlled for my diabetes, or should I make adjustments to my diet, insulin, or other medications?	Patient 8	GPT-4o	Clinician 1	Y	Y	5	4	4
Q53	Glomerular filtration rate (eGFR) (Non-Black)	My eGFR for non-Black individuals is 8 mL/min/1.73m². Should we repeat this test, and does it confirm advanced kidney disease?	Patient 8	GPT-4o	Clinician 1	Y	Y	5	5	5
Q54	Triglycerides	My triglyceride level is 80 mg/dL. Is this a good level for someone with diabetes and hyperlipidemia, or should I be doing anything differently?	Patient 8	GPT-4o	Clinician 1	Y	Y	5	5	5
Q55	LDL Cholesterol	My LDL cholesterol is low at 42 mg/dL. Is this a good level, or should I be concerned about possible nutritional deficiencies or other health risks?	Patient 8	GPT-4o	Clinician 1	Y	Y	5	5	5
Q56	HDL Cholesterol	My HDL cholesterol is 72 mg/dL. Is this protective against heart disease, or does it have any negative implications?	Patient 8	GPT-4o	Clinician 1	Y	Y	5	4	4
Q57	Alkaline phosphatase	My alkaline phosphatase level is 83 IU/L. Does this indicate any bone or liver issues that need further evaluation?	Patient 8	GPT-4o	Clinician 1	Y	Y	4	4	4
Q58	Platelets	My platelet count is 188, which seems normal. Given my use of warfarin, does this indicate good clotting function, or do I need further monitoring?	Patient 8	GPT-4o	Clinician 1	Y	Y	3	3	3
Q59	Bilirubin	My bilirubin level is 0.7 mg/dL. Is this within a healthy range for liver function, or does it require any follow-up?	Patient 8	GPT-4o	Clinician 1	Y	Y	3	3	3
Q60	Glucose	My glucose is 71 mg/dL, which is on the low side. Should I be concerned about low blood sugar with my insulin treatment, and how can I prevent hypoglycemia?	Patient 8	GPT-4o	Clinician 1	Y	Y	5	4	4
Q61	Glucose	My glucose levels were high on recent tests (229 mg/dL and 228 mg/dL). Given my Type 2 diabetes, should I adjust my insulin detemir dose or add other medications to control my blood sugar?	Patient 8	Llama 3.2	Clinician 1	Y	Y	5	4	4
Q62	eGFR	My estimated glomerular filtration rate (eGFR) is low (46 mL/min/1.73mÂ² for Black and 40 mL/min/1.73mÂ² for non-Black patients). Does this suggest kidney disease, and should we adjust any medications like diltiazem that might impact kidney function?	Patient 8	Llama 3.2	Clinician 1	Y	Y	5	5	5
Q63	Glucose	With a glucose reading of 98 mg/dL at my last test, are we seeing better control? How often should I monitor my blood sugar to ensure it stays in a safe range?	Patient 8	Llama 3.2	Clinician 1	Y	Y	4	3	3
Q64	Triglycerides	My triglyceride level is 163 mg/dL, which seems elevated. Should I make specific dietary changes or increase my exercise to lower this, considering my Type 2 diabetes and hyperlipidemia?	Patient 8	Llama 3.2	Clinician 1	Y	Y	5	4	5
Q65	Hemoglobin A1c	My hemoglobin A1c is elevated at 7.6%, indicating poor blood sugar control. Can we discuss lifestyle or dietary changes to improve this, or consider different diabetes treatments?	Patient 8	Llama 3.2	Clinician 1	Y	Y	5	5	5
Q66	Creatinine	The creatinine level is slightly high at 1.26 mg/dL. Given my kidney function decline, would you recommend any lifestyle or dietary changes, or additional testing for kidney health?	Patient 8	Llama 3.2	Clinician 1	Y	Y	5	4	5
Q67	Cholesterol & LDL	My cholesterol level is elevated at 207 mg/dL, with LDL cholesterol at 131 mg/dL. Are there changes in my diet or medications to consider to lower my risk of cardiovascular issues, especially with my history of peripheral vascular disease?	Patient 8	Llama 3.2	Clinician 1	Y	Y	5	4	4
Q68	Creatinine	My creatinine level is 2.86 mg/dL, which seems high. How does this impact my chronic kidney disease, and should I adjust my medications like amlodipine or atorvastatin?	Patient 8	Llama 3.2	Clinician 1	Y	Y	5	5	5
Q69	GFR	My glomerular filtration rate (GFR) is 18 mL/min, which seems very low. Does this indicate that my kidney disease is progressing to end-stage? What steps should I take to manage it?	Patient 8	Llama 3.2	Clinician 1	Y	Y	5	5	5
Q70	Kidney Function	Given my kidney function decline, should I reduce or stop any of my medications, such as amlodipine or atorvastatin, to prevent further kidney damage?	Patient 8	Llama 3.2	Clinician 1	Y	Y	5	5	5
Q71	Glucose	My glucose levels were high on recent tests (229 mg/dL and 228 mg/dL). Given my Type 2 diabetes, should we adjust my insulin detemir dose or add other medications to control my blood sugar?	Patient 8	Llama 3.2	Clinician 1	Y	Y	5	4	4
Q72	Creatine Kinase MB	Given my Creatine kinase MB percentage of 1.7%, should we perform additional tests to assess for any cardiac damage?	Patient 8	Llama 3.2	Clinician 1	Y	N	1	5	1
Q73	Cholesterol & LDL	My cholesterol level is elevated at 207 mg/dL, with LDL cholesterol at 131 mg/dL. Are there changes in my diet or medications to consider to lower my risk of cardiovascular issues, especially with my history of peripheral vascular disease?	Patient 8	Llama 3.2	Clinician 1	Y	Y	5	3	4
Q74	Chloride	Is my chloride level of 105 mmol/L normal, or could it indicate dehydration or other electrolyte imbalances that need attention?	Patient 8	Llama 3.2	Clinician 1	Y	Y	5	3	3
Q75	ALT & AST	My ALT and AST levels are both low (ALT at 11 IU/L and AST at 16 IU/L). Does this indicate any issues with my liver function, especially with my hyperlipidemia?	Patient 8	Llama 3.2	Clinician 1	Y	Y	5	3	4
Q76	Sodium & Potassium	My sodium and potassium levels are within range, but is there any specific diet or hydration advice to ensure these remain balanced, especially considering my hypertension?	Patient 8	Llama 3.2	Clinician 1	Y	Y	4	3	3
Q77	Alkaline Phosphatase	My alkaline phosphatase level is 68 IU/L, which is on the low side. Does this indicate any issues with bone health or liver function, and are there any actions I should take?	Patient 8	Llama 3.2	Clinician 1	Y	Y	4	3	3
Q78	Chloride	My chloride level is at 99 mmol/L, which is within normal limits, but is there anything I should monitor or adjust in my diet to keep electrolyte levels stable with my hypertension medication?	Patient 8	Llama 3.2	Clinician 1	Y	Y	3	2	3
Q79	Blood Pressure	Are my blood pressure readings consistent with my previous ones (140/90 mmHg and 130/85 mmHg), or is there any concern about potential kidney damage?	Patient 8	Llama 3.2	Clinician 1	Y	Y	5	5	5
Q80	Gastroesophageal Health	Given my history of gastroesophageal reflux disease (GERD) and noninfective colitis, should I consider adding a proton pump inhibitor to my treatment plan or adjusting my current medications?	Patient 8	Llama 3.2	Clinician 1	Y	Y	4	5	5
Q81	Glucose	My glucose level is very high at 275 mg/dL, and my HbA1c is 8.6%. Given my Type 2 diabetes, do I need to change my diabetes medications or insulin regimen to better control my blood sugar?	Patient 7	GPT-4o	Clinician 1	Y	Y	5	5	5
Q82	estimated glomerular filtration rate (eGFR)	My eGFR is low at 46 mL/min/1.73m², which suggests reduced kidney function. How concerned should I be about kidney disease, and should I adjust any medications like lisinopril that might affect my kidneys?	Patient 7	GPT-4o	Clinician 1	Y	Y	5	5	5
Q83	Creatinine	My creatinine is slightly high at 1.18 mg/dL. Does this indicate kidney damage, and should we monitor my kidney function more closely?	Patient 7	GPT-4o	Clinician 1	Y	Y	5	4	5
Q84	Urea nitrogen/Creatinine	My BUN/Creatinine ratio is slightly high at 21. Could this be a sign of dehydration or kidney issues, and should I increase my fluid intake?	Patient 7	GPT-4o	Clinician 1	Y	Y	5	4	4
Q85	Triglyceride	My triglycerides are elevated at 217 mg/dL. Given my history of hyperlipidemia, should I adjust my fenofibrate dose, change my diet, or increase exercise to lower my triglycerides?	Patient 7	GPT-4o	Clinician 1	Y	Y	5	4	5
Q86	Cholesterol in HDL	My HDL cholesterol is low at 36 mg/dL. Since HDL is the "good" cholesterol, how can I increase my levels to better protect my heart?	Patient 7	GPT-4o	Clinician 1	Y	Y	5	4	4
Q87	Cholesterol in LDL	My LDL cholesterol is very low at 47 mg/dL. Given my cardiovascular conditions, should we review my pravastatin dosage to ensure I'm not overtreated?	Patient 7	GPT-4o	Clinician 1	Y	Y	5	4	4
Q88	Potassium	My potassium is on the higher side at 5.1 mmol/L. Given my kidney function and lisinopril use, should I adjust my diet or medications to prevent potassium buildup?	Patient 7	GPT-4o	Clinician 1	Y	Y	5	4	4
Q89	Urea nitrogen	My BUN is elevated at 25 mg/dL. Does this suggest kidney strain or dehydration, and should I make any dietary changes?	Patient 7	GPT-4o	Clinician 1	Y	Y	5	4	4
Q90	Hematocrit	My hematocrit is 39.9%. Does this level suggest any risk related to my cardiovascular health or anemia concerns?	Patient 7	GPT-4o	Clinician 1	Y	Y	5	3	4
Q91	Hemoglobin	My hemoglobin is slightly low at 11.8 g/dL. Could this indicate anemia, and do I need additional tests to check my iron or vitamin levels?	Patient 7	GPT-4o	Clinician 1	Y	Y	5	4	4
Q92	Aspartate aminotransferase (AST)	My AST is low at 9 IU/L. Is this clinically significant, and does it suggest any concerns about my liver function?	Patient 7	GPT-4o	Clinician 1	Y	Y	5	3	4
Q93	Alanine aminotransferase (ALT)	My ALT is also low at 8 IU/L. Does this require further investigation, especially considering my hyperlipidemia?	Patient 7	GPT-4o	Clinician 1	Y	Y	4	3	4
Q94	Chloride	My chloride level is on the lower end at 97 mmol/L. Could this indicate an issue with my acid-base balance, and do I need to monitor it?	Patient 7	GPT-4o	Clinician 1	Y	Y	3	4	4
Q95	Calcium	My calcium is 10.0 mg/dL. Is this within a safe range, or should we be concerned about bone health or kidney stones?	Patient 7	GPT-4o	Clinician 1	Y	Y	5	4	4
Q96	Platelets	My platelet count is 386. Should I be concerned about clotting risks given my cardiovascular history?	Patient 7	GPT-4o	Clinician 1	Y	Y	5	4	4
Q97	Albumin/Globulin	My albumin-to-globulin ratio is 1.3. Is this within a healthy range, or does it suggest any underlying condition?	Patient 7	GPT-4o	Clinician 1	Y	Y	4	3	4
Q98	Albumin	My albumin level is 4.0 g/dL. Given my kidney and liver function, is this level appropriate?	Patient 7	GPT-4o	Clinician 1	Y	Y	4	4	3
Q99	Protein	My total protein is 7.2 g/dL. Should I be concerned about my protein intake or underlying metabolic conditions?	Patient 7	GPT-4o	Clinician 1	Y	Y	4	4	4
Q100	Alkaline phosphatase	My alkaline phosphatase is 66 IU/L. Does this suggest any concerns related to my bones or liver?	Patient 7	GPT-4o	Clinician 1	Y	Y	4	3	4
Q101	Glucose	My glucose levels were high on recent tests (229 mg/dL and 228 mg/dL). Given my Type 2 diabetes, should I adjust my insulin detemir dose or add other medications to control my blood sugar?	Patient 7	Llama 3.2	Clinician 1	Y	Y	5	5	5
Q102	eGFR	My estimated glomerular filtration rate (eGFR) is low (46 mL/min/1.73mÂ² for Black and 40 mL/min/1.73mÂ² for non-Black patients). Does this suggest kidney disease, and should we adjust any medications like diltiazem that might impact kidney function?	Patient 7	Llama 3.2	Clinician 1	Y	Y	5	5	5
Q103	Glucose	With a glucose reading of 98 mg/dL at my last test, are we seeing better control? How often should I monitor my blood sugar to ensure it stays in a safe range?	Patient 7	Llama 3.2	Clinician 1	Y	Y	5	4	4
Q104	Triglycerides	My triglyceride level is 163 mg/dL, which seems elevated. Should I make specific dietary changes or increase my exercise to lower this, considering my Type 2 diabetes and hyperlipidemia?	Patient 7	Llama 3.2	Clinician 1	Y	Y	5	4	5
Q105	Hemoglobin A1c	My hemoglobin A1c is elevated at 7.6%, indicating poor blood sugar control. Can we discuss lifestyle or dietary changes to improve this, or consider different diabetes treatments?	Patient 7	Llama 3.2	Clinician 1	Y	Y	5	5	5
Q106	Creatinine	The creatinine level is slightly high at 1.26 mg/dL. Given my kidney function decline, would you recommend any lifestyle or dietary changes, or additional testing for kidney health?	Patient 7	Llama 3.2	Clinician 1	Y	Y	5	4	5
Q107	Cholesterol & LDL	My cholesterol level is elevated at 207 mg/dL, with LDL cholesterol at 131 mg/dL. Are there changes in my diet or medications to consider to lower my risk of cardiovascular issues, especially with my history of peripheral vascular disease?	Patient 7	Llama 3.2	Clinician 1	Y	Y	5	4	4
Q108	Creatinine	My creatinine level is 2.86 mg/dL, which seems high. How does this impact my chronic kidney disease, and should I adjust my medications like amlodipine or atorvastatin?	Patient 7	Llama 3.2	Clinician 1	Y	Y	5	5	5
Q109	GFR	My glomerular filtration rate (GFR) is 18 mL/min, which seems very low. Does this indicate that my kidney disease is progressing to end-stage? What steps should I take to manage it?	Patient 7	Llama 3.2	Clinician 1	Y	Y	5	5	5
Q110	Kidney Function	Given my kidney function decline, should I reduce or stop any of my medications, such as amlodipine or atorvastatin, to prevent further kidney damage?	Patient 7	Llama 3.2	Clinician 1	Y	Y	5	5	5
Q111	ALT & AST	My ALT and AST levels are both low (ALT at 11 IU/L and AST at 16 IU/L). Does this indicate any issues with my liver function, especially with my hyperlipidemia?	Patient 7	Llama 3.2	Clinician 1	Y	Y	5	4	4
Q112	Chloride	Is my chloride level of 105 mmol/L normal, or could it indicate dehydration or other electrolyte imbalances that need attention?	Patient 7	Llama 3.2	Clinician 1	Y	Y	5	4	4
Q113	Sodium & Potassium	My sodium and potassium levels are within range, but is there any specific diet or hydration advice to ensure these remain balanced, especially considering my hypertension?	Patient 7	Llama 3.2	Clinician 1	Y	Y	4	3	3
Q114	Alkaline Phosphatase	My alkaline phosphatase level is 68 IU/L, which is on the low side. Does this indicate any issues with bone health or liver function, and are there any actions I should take?	Patient 7	Llama 3.2	Clinician 1	Y	Y	5	3	4
Q115	Glucose & Lipid Profile	Given my Type 2 diabetes and hyperlipidemia, can we discuss lifestyle changes to improve blood sugar control and lipid profiles?	Patient 7	Llama 3.2	Clinician 1	Y	Y	5	5	5
Q116	eGFR	My eGFR has declined from 60 mL/min/1.73mÂ² to 46 mL/min/1.73mÂ² over the past year. Should this prompt further testing or adjustments in my medications like diltiazem?	Patient 7	Llama 3.2	Clinician 1	Y	Y	5	5	5
Q117	Creatinine	With a recent creatinine level of 2.3 mg/dL, should I monitor for signs of kidney damage, such as swelling in my legs?	Patient 7	Llama 3.2	Clinician 1	Y	Y	5	5	5
Q118	LDL Cholesterol	My LDL cholesterol has increased to 140 mg/dL despite my statin medication. Should I adjust my diet or consider adding another lipid-lowering agent?	Patient 7	Llama 3.2	Clinician 1	Y	Y	5	5	5
Q119	Insulin Therapy	Given my Type 2 diabetes, can we discuss the benefits and risks of using different types of insulin, such as Lantus or Novolog?	Patient 7	Llama 3.2	Clinician 1	Y	Y	5	5	5
Q120	Fasting Blood Glucose	With a fasting blood glucose level of 180 mg/dL, is it time to initiate therapy with a sulfonylurea like glimepiride?	Patient 7	Llama 3.2	Clinician 1	Y	Y	5	5	5
Q1	Alanine aminotransferase (ALT)	My ALT level is 14 U/L. Does this indicate anything about my liver health, especially considering my diabetes?	Patient 9	GPT-4o	Clinician 2	Y	Y	3	3	5
Q2	Albumin	My albumin level is 3.5 g/dL, which is on the low end. Does this indicate poor nutrition, kidney disease, or another issue? Should I change my diet to improve this?	Patient 9	GPT-4o	Clinician 2	Y	Y	3	4	5
Q3	Alkaline Phosphatase	My alkaline phosphatase level is 140 U/L. Could this indicate a liver or bone issue, and should we check for vitamin D deficiency?	Patient 9	GPT-4o	Clinician 2	Y	Y	3	3	4
Q4	Aspartate aminotransferase (AST)	My AST level is 14 U/L. Should we monitor my liver function more closely given my history of hyperlipidemia and diabetes?	Patient 9	GPT-4o	Clinician 2	Y	Y	3	3	5
Q5	Bilirubin	My bilirubin level is 0.3 mg/dL. Is this result clinically significant, or is it within a normal range?	Patient 9	GPT-4o	Clinician 2	Y	Y	3	3	5
Q6	Calcium	My calcium level is 9.0 mg/dL. Is this normal given my kidney function, or should I be concerned about bone health?	Patient 9	GPT-4o	Clinician 2	Y	Y	4	3	5
Q7	Chloride	My chloride level is 100 mmol/L. Does this result indicate any issues with my hydration or electrolyte balance?	Patient 9	GPT-4o	Clinician 2	Y	Y	3	3	3
Q8	Creatinine	My creatinine level is 1.74 mg/dL, which is higher than normal. Does this indicate worsening kidney function, and should we monitor it more closely?	Patient 9	GPT-4o	Clinician 2	Y	Y	4	4	5
Q9	eGFR	My estimated glomerular filtration rate (eGFR) is low (47 for Black patients, 39 for non-Black patients). Does this mean I have chronic kidney disease, and how serious is this decline?	Patient 9	GPT-4o	Clinician 2	Y	Y	5	5	5
Q10	Electrolytes	My sodium, potassium, and chloride levels are within or near normal ranges. Do I need to make any dietary or hydration changes to keep them balanced?	Patient 9	GPT-4o	Clinician 2	Y	Y	4	4	5
Q11	Glomerular Filtration Rate (eGFR)	Given that my eGFR is below normal, should I avoid certain foods or medications that could further harm my kidney function?	Patient 9	GPT-4o	Clinician 2	Y	Y	4	4	5
Q12	Glucose	My glucose level is 190 mg/dL, which is high. Could this indicate worsening diabetes control, and should I adjust my diet or treatment plan?	Patient 9	GPT-4o	Clinician 2	Y	Y	4	5	5
Q13	Hematocrit	My hematocrit is 38.8%, which is slightly low. Does this suggest anemia, and could it be related to my kidney function or a nutritional deficiency?	Patient 9	GPT-4o	Clinician 2	Y	Y	4	4	5
Q14	Hemoglobin	My hemoglobin level is 12.6 g/dL, which is on the lower side. Could this be contributing to fatigue, and should we check for iron or vitamin B deficiencies?	Patient 9	GPT-4o	Clinician 2	Y	Y	4	4	5
Q15	Platelets	My platelet count is 430,000/uL, which is high. Should I be concerned about blood clot risks, and do we need to monitor this further?	Patient 9	GPT-4o	Clinician 2	Y	Y	3	3	4
Q16	Potassium	My potassium level is 4.9 mmol/L, which is at the high end of normal. Given that I take potassium supplements, should I be concerned about my potassium levels?	Patient 9	GPT-4o	Clinician 2	Y	Y	4	4	5
Q17	Protein	My total protein level is 6.4 g/dL. Does this indicate any nutritional or liver issues, and should I consider dietary changes?	Patient 9	GPT-4o	Clinician 2	Y	Y	3	3	3
Q18	Sodium	My sodium level is 136 mmol/L, which is slightly low. Could this be related to my hydration, medications, or underlying health conditions?	Patient 9	GPT-4o	Clinician 2	Y	Y	3	3	5
Q19	Urea Nitrogen	My urea nitrogen level is 16 mg/dL. Is this within a safe range, or does it indicate any concerns related to my kidney function?	Patient 9	GPT-4o	Clinician 2	Y	Y	3	3	5
Q20	Urea nitrogen/Creatinine	My urea nitrogen/creatinine ratio is low at 9.2. Could this be due to my diet, hydration, or underlying kidney disease? Should I make any changes to improve this?	Patient 9	GPT-4o	Clinician 2	Y	Y	3	3	4
Q21	Cholesterol & LDL	My cholesterol level is elevated at 207 mg/dL, with LDL cholesterol at 131 mg/dL. Are there changes in my diet or medications to consider to lower my risk of cardiovascular issues, especially with my history of peripheral vascular disease?	Patient 9	Llama 3.2	Clinician 2	Y	Y	4	4	5
Q22	Creatinine	The creatinine level is slightly high at 1.26 mg/dL. Given my kidney function decline, would you recommend any lifestyle or dietary changes, or additional testing for kidney health?	Patient 9	Llama 3.2	Clinician 2	Y	Y	4	4	5
Q23	Creatinine	My creatinine level is 2.86 mg/dL, which seems high. How does this impact my chronic kidney disease, and should I adjust my medications like amlodipine or atorvastatin?	Patient 9	Llama 3.2	Clinician 2	Y	Y	4	4	5
Q24	Creatinine	Given my recent creatinine reading of 2.0 mg/dL, are there specific steps I can take to manage my chronic kidney disease progression and slow further decline in kidney function?	Patient 9	Llama 3.2	Clinician 2	Y	Y	4	5	5
Q25	Creatinine & GFR	Is it normal that my creatinine level is 1.7 mg/dL with a GFR of 25 mL/min/1.73mÂ²? Are there any further tests or assessments needed to evaluate kidney health and function?	Patient 9	Llama 3.2	Clinician 2	Y	Y	4	5	5
Q26	eGFR	My estimated glomerular filtration rate (eGFR) is low (46 mL/min/1.73mÂ² for Black and 40 mL/min/1.73mÂ² for non-Black patients). Does this suggest kidney disease, and should we adjust any medications like diltiazem that might impact kidney function?	Patient 9	Llama 3.2	Clinician 2	Y	Y	4	4	5
Q27	eGFR	My eGFR is 25 mL/min/1.73mÂ², which indicates some degree of kidney impairment. How should we manage my current treatment plan to prevent further decline in function?	Patient 9	Llama 3.2	Clinician 2	Y	Y	4	5	5
Q28	Fasting Glucose	Given my elevated fasting glucose (154 mg/dL), are there specific lifestyle or dietary adjustments I can make to lower this, especially considering my Type 2 diabetes and hyperlipidemia?	Patient 9	Llama 3.2	Clinician 2	Y	Y	4	5	5
Q29	GFR	My glomerular filtration rate (GFR) is 18 mL/min, which seems very low. Does this indicate that my kidney disease is progressing to end-stage? What steps should I take to manage it?	Patient 9	Llama 3.2	Clinician 2	Y	Y	4	5	5
Q30	Glucose	My glucose levels were high on recent tests (229 mg/dL and 228 mg/dL). Given my Type 2 diabetes, should I adjust my insulin detemir dose or add other medications to control my blood sugar?	Patient 9	Llama 3.2	Clinician 2	Y	Y	5	5	5
Q31	Glucose	With a glucose reading of 98 mg/dL at my last test, are we seeing better control? How often should I monitor my blood sugar to ensure it stays in a safe range?	Patient 9	Llama 3.2	Clinician 2	Y	Y	5	5	5
Q32	Glucose	My blood sugar reading was 180 mg/dL. Should I increase my insulin dose or adjust my medication regimen to better control this level?	Patient 9	Llama 3.2	Clinician 2	Y	Y	5	5	5
Q33	Glucose	Given my Type 2 diabetes diagnosis, how often should I monitor my blood sugar levels, and what are the implications if I donâ€™t maintain a tight control over it?	Patient 9	Llama 3.2	Clinician 2	Y	Y	5	5	5
Q34	Hemoglobin A1c	My hemoglobin A1c is elevated at 7.6%, indicating poor blood sugar control. Can we discuss lifestyle or dietary changes to improve this, or consider different diabetes treatments?	Patient 9	Llama 3.2	Clinician 2	Y	Y	5	5	5
Q35	Hemoglobin A1c	My hemoglobin A1c was 8.2%. Is this within acceptable limits, considering my Type 2 diabetes history?	Patient 9	Llama 3.2	Clinician 2	Y	Y	5	5	5
Q36	Kidney Function	Given my kidney function decline, should I reduce or stop any of my medications, such as amlodipine or atorvastatin, to prevent further kidney damage?	Patient 9	Llama 3.2	Clinician 2	Y	Y	4	4	5
Q37	Lipids	My lipids were 182/94/31 at my last test. Should I adjust my diet or medication regimen to reduce the risk of cardiovascular disease?	Patient 9	Llama 3.2	Clinician 2	Y	Y	4	4	5
Q38	Lipids	My lipids were 200/85/40 at my last test. Are there changes I could make to lower the risk of cardiovascular disease, especially with my history of peripheral vascular disease?	Patient 9	Llama 3.2	Clinician 2	Y	Y	4	4	5
Q39	Liver Enzymes (ALT, AST)	My liver enzymes were mildly elevated at ALT 36 IU/L and AST 30 IU/L. Are there any lifestyle or dietary changes that could help manage this, especially with my hyperlipidemia and hypertension?	Patient 9	Llama 3.2	Clinician 2	Y	Y	3	3	4
Q40	Triglycerides	My triglyceride level is 163 mg/dL, which seems elevated. Should I make specific dietary changes or increase my exercise to lower this, considering my Type 2 diabetes and hyperlipidemia?	Patient 9	Llama 3.2	Clinician 2	Y	Y	4	4	5
Q41	Creatinine	My creatinine level is very high at 4.81 mg/dL, which suggests kidney problems. Given my diabetes, hypertension, and use of diltiazem and furosemide, should we adjust my medications or refer me to a kidney specialist?	Patient 8	GPT-4o	Clinician 2	Y	Y	5	5	5
Q42	Glomerular filtration rate (eGFR)	My eGFR is extremely low at 9 mL/min/1.73m², which suggests severe kidney disease. Does this mean I am at risk for dialysis, and what steps can I take to slow kidney damage?	Patient 8	GPT-4o	Clinician 2	Y	Y	5	5	5
Q43	Hemoglobin A1c	My hemoglobin A1c is 6.5%, indicating diabetes. Given my history of Type 2 diabetes, is my current insulin dose sufficient, or should I consider other medications or lifestyle changes?	Patient 8	GPT-4o	Clinician 2	Y	Y	5	5	5
Q44	Potassium	My potassium level is slightly high at 5.4 mmol/L. Could this be related to my kidney function or my potassium chloride medication? Should I adjust my diet or medication?	Patient 8	GPT-4o	Clinician 2	Y	Y	4	4	5
Q45	Aspartate aminotransferase (AST)	My AST level is high at 79 IU/L. Could this indicate liver problems related to my diabetes, hyperlipidemia, or medications like warfarin or diltiazem?	Patient 8	GPT-4o	Clinician 2	Y	Y	4	4	5
Q46	Alanine aminotransferase (ALT)	My ALT is very high at 202 IU/L. Does this suggest liver damage, and should I get further testing for liver disease?	Patient 8	GPT-4o	Clinician 2	Y	Y	5	5	5
Q47	Urea nitrogen	My urea nitrogen is high at 52 mg/dL. Is this related to my kidney disease, and should I be concerned about my protein intake or hydration?	Patient 8	GPT-4o	Clinician 2	Y	Y	4	4	5
Q48	Sodium	My sodium level is slightly low at 134 mmol/L. Could this be due to my diuretic (furosemide), and should I adjust my fluid intake?	Patient 8	GPT-4o	Clinician 2	Y	Y	3	4	4
Q49	Chloride	My chloride level is 94 mmol/L, which is slightly low. Does this have any clinical significance, especially considering my kidney function?	Patient 8	GPT-4o	Clinician 2	Y	Y	3	3	3
Q50	Hemoglobin	My hemoglobin is 11.6 g/dL, which is on the lower side. Could this be anemia due to my kidney disease, and do I need iron or other treatments?	Patient 8	GPT-4o	Clinician 2	Y	Y	4	4	5
Q51	Albumin/Globulin ratio	My albumin/globulin ratio is 1.3. Does this indicate any concerns about my liver or immune system?	Patient 8	GPT-4o	Clinician 2	Y	Y	3	3	3
Q52	Estimated average glucose	My estimated average glucose is 140 mg/dL. Is this well-controlled for my diabetes, or should I make adjustments to my diet, insulin, or other medications?	Patient 8	GPT-4o	Clinician 2	Y	Y	4	5	5
Q53	Glomerular filtration rate (eGFR) (Non-Black)	My eGFR for non-Black individuals is 8 mL/min/1.73m². Should we repeat this test, and does it confirm advanced kidney disease?	Patient 8	GPT-4o	Clinician 2	Y	Y	4	5	5
Q54	Triglycerides	My triglyceride level is 80 mg/dL. Is this a good level for someone with diabetes and hyperlipidemia, or should I be doing anything differently?	Patient 8	GPT-4o	Clinician 2	Y	Y	4	5	5
Q55	LDL Cholesterol	My LDL cholesterol is low at 42 mg/dL. Is this a good level, or should I be concerned about possible nutritional deficiencies or other health risks?	Patient 8	GPT-4o	Clinician 2	Y	N	3	3	3
Q56	HDL Cholesterol	My HDL cholesterol is 72 mg/dL. Is this protective against heart disease, or does it have any negative implications?	Patient 8	GPT-4o	Clinician 2	Y	Y	4	4	5
Q57	Alkaline phosphatase	My alkaline phosphatase level is 83 IU/L. Does this indicate any bone or liver issues that need further evaluation?	Patient 8	GPT-4o	Clinician 2	Y	Y	3	3	5
Q58	Platelets	My platelet count is 188, which seems normal. Given my use of warfarin, does this indicate good clotting function, or do I need further monitoring?	Patient 8	GPT-4o	Clinician 2	Y	Y	3	3	5
Q59	Bilirubin	My bilirubin level is 0.7 mg/dL. Is this within a healthy range for liver function, or does it require any follow-up?	Patient 8	GPT-4o	Clinician 2	Y	Y	3	3	5
Q60	Glucose	My glucose is 71 mg/dL, which is on the low side. Should I be concerned about low blood sugar with my insulin treatment, and how can I prevent hypoglycemia?	Patient 8	GPT-4o	Clinician 2	Y	Y	4	4	5
Q61	Glucose	My glucose levels were high on recent tests (229 mg/dL and 228 mg/dL). Given my Type 2 diabetes, should I adjust my insulin detemir dose or add other medications to control my blood sugar?	Patient 8	Llama 3.2	Clinician 2	Y	Y	5	5	5
Q62	eGFR	My estimated glomerular filtration rate (eGFR) is low (46 mL/min/1.73mÂ² for Black and 40 mL/min/1.73mÂ² for non-Black patients). Does this suggest kidney disease, and should we adjust any medications like diltiazem that might impact kidney function?	Patient 8	Llama 3.2	Clinician 2	Y	Y	4	4	5
Q63	Glucose	With a glucose reading of 98 mg/dL at my last test, are we seeing better control? How often should I monitor my blood sugar to ensure it stays in a safe range?	Patient 8	Llama 3.2	Clinician 2	Y	Y	4	5	5
Q64	Triglycerides	My triglyceride level is 163 mg/dL, which seems elevated. Should I make specific dietary changes or increase my exercise to lower this, considering my Type 2 diabetes and hyperlipidemia?	Patient 8	Llama 3.2	Clinician 2	Y	Y	4	4	5
Q65	Hemoglobin A1c	My hemoglobin A1c is elevated at 7.6%, indicating poor blood sugar control. Can we discuss lifestyle or dietary changes to improve this, or consider different diabetes treatments?	Patient 8	Llama 3.2	Clinician 2	Y	Y	5	5	5
Q66	Creatinine	The creatinine level is slightly high at 1.26 mg/dL. Given my kidney function decline, would you recommend any lifestyle or dietary changes, or additional testing for kidney health?	Patient 8	Llama 3.2	Clinician 2	Y	Y	4	5	4
Q67	Cholesterol & LDL	My cholesterol level is elevated at 207 mg/dL, with LDL cholesterol at 131 mg/dL. Are there changes in my diet or medications to consider to lower my risk of cardiovascular issues, especially with my history of peripheral vascular disease?	Patient 8	Llama 3.2	Clinician 2	Y	Y	4	5	5
Q68	Creatinine	My creatinine level is 2.86 mg/dL, which seems high. How does this impact my chronic kidney disease, and should I adjust my medications like amlodipine or atorvastatin?	Patient 8	Llama 3.2	Clinician 2	Y	Y	4	5	5
Q69	GFR	My glomerular filtration rate (GFR) is 18 mL/min, which seems very low. Does this indicate that my kidney disease is progressing to end-stage? What steps should I take to manage it?	Patient 8	Llama 3.2	Clinician 2	Y	Y	4	5	5
Q70	Kidney Function	Given my kidney function decline, should I reduce or stop any of my medications, such as amlodipine or atorvastatin, to prevent further kidney damage?	Patient 8	Llama 3.2	Clinician 2	Y	Y	4	5	5
Q71	Glucose	My glucose levels were high on recent tests (229 mg/dL and 228 mg/dL). Given my Type 2 diabetes, should we adjust my insulin detemir dose or add other medications to control my blood sugar?	Patient 8	Llama 3.2	Clinician 2	Y	Y	5	5	5
Q72	Creatine Kinase MB	Given my Creatine kinase MB percentage of 1.7%, should we perform additional tests to assess for any cardiac damage?	Patient 8	Llama 3.2	Clinician 2	Y	Y	2	3	3
Q73	Cholesterol & LDL	My cholesterol level is elevated at 207 mg/dL, with LDL cholesterol at 131 mg/dL. Are there changes in my diet or medications to consider to lower my risk of cardiovascular issues, especially with my history of peripheral vascular disease?	Patient 8	Llama 3.2	Clinician 2	Y	Y	4	4	5
Q74	Chloride	Is my chloride level of 105 mmol/L normal, or could it indicate dehydration or other electrolyte imbalances that need attention?	Patient 8	Llama 3.2	Clinician 2	Y	Y	3	3	3
Q75	ALT & AST	My ALT and AST levels are both low (ALT at 11 IU/L and AST at 16 IU/L). Does this indicate any issues with my liver function, especially with my hyperlipidemia?	Patient 8	Llama 3.2	Clinician 2	Y	Y	4	3	5
Q76	Sodium & Potassium	My sodium and potassium levels are within range, but is there any specific diet or hydration advice to ensure these remain balanced, especially considering my hypertension?	Patient 8	Llama 3.2	Clinician 2	Y	Y	4	4	5
Q77	Alkaline Phosphatase	My alkaline phosphatase level is 68 IU/L, which is on the low side. Does this indicate any issues with bone health or liver function, and are there any actions I should take?	Patient 8	Llama 3.2	Clinician 2	Y	Y	3	3	4
Q78	Chloride	My chloride level is at 99 mmol/L, which is within normal limits, but is there anything I should monitor or adjust in my diet to keep electrolyte levels stable with my hypertension medication?	Patient 8	Llama 3.2	Clinician 2	Y	Y	3	3	3
Q79	Blood Pressure	Are my blood pressure readings consistent with my previous ones (140/90 mmHg and 130/85 mmHg), or is there any concern about potential kidney damage?	Patient 8	Llama 3.2	Clinician 2	Y	Y	3	4	5
Q80	Gastroesophageal Health	Given my history of gastroesophageal reflux disease (GERD) and noninfective colitis, should I consider adding a proton pump inhibitor to my treatment plan or adjusting my current medications?	Patient 8	Llama 3.2	Clinician 2	Y	Y	3	3	5
Q81	Glucose	My glucose level is very high at 275 mg/dL, and my HbA1c is 8.6%. Given my Type 2 diabetes, do I need to change my diabetes medications or insulin regimen to better control my blood sugar?	Patient 7	GPT-4o	Clinician 2	Y	Y	5	5	5
Q82	estimated glomerular filtration rate (eGFR)	My eGFR is low at 46 mL/min/1.73m², which suggests reduced kidney function. How concerned should I be about kidney disease, and should I adjust any medications like lisinopril that might affect my kidneys?	Patient 7	GPT-4o	Clinician 2	Y	Y	4	4	5
Q83	Creatinine	My creatinine is slightly high at 1.18 mg/dL. Does this indicate kidney damage, and should we monitor my kidney function more closely?	Patient 7	GPT-4o	Clinician 2	Y	Y	4	4	5
Q84	Urea nitrogen/Creatinine	My BUN/Creatinine ratio is slightly high at 21. Could this be a sign of dehydration or kidney issues, and should I increase my fluid intake?	Patient 7	GPT-4o	Clinician 2	Y	Y	4	4	5
Q85	Triglyceride	My triglycerides are elevated at 217 mg/dL. Given my history of hyperlipidemia, should I adjust my fenofibrate dose, change my diet, or increase exercise to lower my triglycerides?	Patient 7	GPT-4o	Clinician 2	Y	Y	4	4	5
Q86	Cholesterol in HDL	My HDL cholesterol is low at 36 mg/dL. Since HDL is the "good" cholesterol, how can I increase my levels to better protect my heart?	Patient 7	GPT-4o	Clinician 2	Y	Y	4	4	5
Q87	Cholesterol in LDL	My LDL cholesterol is very low at 47 mg/dL. Given my cardiovascular conditions, should we review my pravastatin dosage to ensure I'm not overtreated?	Patient 7	GPT-4o	Clinician 2	Y	Y	4	5	5
Q88	Potassium	My potassium is on the higher side at 5.1 mmol/L. Given my kidney function and lisinopril use, should I adjust my diet or medications to prevent potassium buildup?	Patient 7	GPT-4o	Clinician 2	Y	Y	4	5	5
Q89	Urea nitrogen	My BUN is elevated at 25 mg/dL. Does this suggest kidney strain or dehydration, and should I make any dietary changes?	Patient 7	GPT-4o	Clinician 2	Y	Y	3	4	4
Q90	Hematocrit	My hematocrit is 39.9%. Does this level suggest any risk related to my cardiovascular health or anemia concerns?	Patient 7	GPT-4o	Clinician 2	Y	Y	4	4	5
Q91	Hemoglobin	My hemoglobin is slightly low at 11.8 g/dL. Could this indicate anemia, and do I need additional tests to check my iron or vitamin levels?	Patient 7	GPT-4o	Clinician 2	Y	Y	5	4	5
Q92	Aspartate aminotransferase (AST)	My AST is low at 9 IU/L. Is this clinically significant, and does it suggest any concerns about my liver function?	Patient 7	GPT-4o	Clinician 2	Y	Y	3	2	4
Q93	Alanine aminotransferase (ALT)	My ALT is also low at 8 IU/L. Does this require further investigation, especially considering my hyperlipidemia?	Patient 7	GPT-4o	Clinician 2	Y	Y	3	2	4
Q94	Chloride	My chloride level is on the lower end at 97 mmol/L. Could this indicate an issue with my acid-base balance, and do I need to monitor it?	Patient 7	GPT-4o	Clinician 2	Y	Y	3	3	3
Q95	Calcium	My calcium is 10.0 mg/dL. Is this within a safe range, or should we be concerned about bone health or kidney stones?	Patient 7	GPT-4o	Clinician 2	Y	Y	3	3	4
Q96	Platelets	My platelet count is 386. Should I be concerned about clotting risks given my cardiovascular history?	Patient 7	GPT-4o	Clinician 2	Y	Y	3	3	3
Q97	Albumin/Globulin	My albumin-to-globulin ratio is 1.3. Is this within a healthy range, or does it suggest any underlying condition?	Patient 7	GPT-4o	Clinician 2	Y	Y	2	3	2
Q98	Albumin	My albumin level is 4.0 g/dL. Given my kidney and liver function, is this level appropriate?	Patient 7	GPT-4o	Clinician 2	Y	Y	2	3	2
Q99	Protein	My total protein is 7.2 g/dL. Should I be concerned about my protein intake or underlying metabolic conditions?	Patient 7	GPT-4o	Clinician 2	Y	Y	2	3	2
Q100	Alkaline phosphatase	My alkaline phosphatase is 66 IU/L. Does this suggest any concerns related to my bones or liver?	Patient 7	GPT-4o	Clinician 2	Y	Y	3	3	4
Q101	Glucose	My glucose levels were high on recent tests (229 mg/dL and 228 mg/dL). Given my Type 2 diabetes, should I adjust my insulin detemir dose or add other medications to control my blood sugar?	Patient 7	Llama 3.2	Clinician 2	Y	Y	5	5	5
Q102	eGFR	My estimated glomerular filtration rate (eGFR) is low (46 mL/min/1.73mÂ² for Black and 40 mL/min/1.73mÂ² for non-Black patients). Does this suggest kidney disease, and should we adjust any medications like diltiazem that might impact kidney function?	Patient 7	Llama 3.2	Clinician 2	Y	Y	4	4	5
Q103	Glucose	With a glucose reading of 98 mg/dL at my last test, are we seeing better control? How often should I monitor my blood sugar to ensure it stays in a safe range?	Patient 7	Llama 3.2	Clinician 2	Y	Y	5	5	5
Q104	Triglycerides	My triglyceride level is 163 mg/dL, which seems elevated. Should I make specific dietary changes or increase my exercise to lower this, considering my Type 2 diabetes and hyperlipidemia?	Patient 7	Llama 3.2	Clinician 2	Y	Y	4	4	5
Q105	Hemoglobin A1c	My hemoglobin A1c is elevated at 7.6%, indicating poor blood sugar control. Can we discuss lifestyle or dietary changes to improve this, or consider different diabetes treatments?	Patient 7	Llama 3.2	Clinician 2	Y	Y	5	5	5
Q106	Creatinine	The creatinine level is slightly high at 1.26 mg/dL. Given my kidney function decline, would you recommend any lifestyle or dietary changes, or additional testing for kidney health?	Patient 7	Llama 3.2	Clinician 2	Y	Y	4	4	5
Q107	Cholesterol & LDL	My cholesterol level is elevated at 207 mg/dL, with LDL cholesterol at 131 mg/dL. Are there changes in my diet or medications to consider to lower my risk of cardiovascular issues, especially with my history of peripheral vascular disease?	Patient 7	Llama 3.2	Clinician 2	Y	Y	4	4	5
Q108	Creatinine	My creatinine level is 2.86 mg/dL, which seems high. How does this impact my chronic kidney disease, and should I adjust my medications like amlodipine or atorvastatin?	Patient 7	Llama 3.2	Clinician 2	Y	Y	3	3	4
Q109	GFR	My glomerular filtration rate (GFR) is 18 mL/min, which seems very low. Does this indicate that my kidney disease is progressing to end-stage? What steps should I take to manage it?	Patient 7	Llama 3.2	Clinician 2	Y	Y	4	5	5
Q110	Kidney Function	Given my kidney function decline, should I reduce or stop any of my medications, such as amlodipine or atorvastatin, to prevent further kidney damage?	Patient 7	Llama 3.2	Clinician 2	Y	Y	4	5	5
Q111	ALT & AST	My ALT and AST levels are both low (ALT at 11 IU/L and AST at 16 IU/L). Does this indicate any issues with my liver function, especially with my hyperlipidemia?	Patient 7	Llama 3.2	Clinician 2	Y	Y	4	4	5
Q112	Chloride	Is my chloride level of 105 mmol/L normal, or could it indicate dehydration or other electrolyte imbalances that need attention?	Patient 7	Llama 3.2	Clinician 2	Y	Y	3	3	3
Q113	Sodium & Potassium	My sodium and potassium levels are within range, but is there any specific diet or hydration advice to ensure these remain balanced, especially considering my hypertension?	Patient 7	Llama 3.2	Clinician 2	Y	Y	4	4	4
Q114	Alkaline Phosphatase	My alkaline phosphatase level is 68 IU/L, which is on the low side. Does this indicate any issues with bone health or liver function, and are there any actions I should take?	Patient 7	Llama 3.2	Clinician 2	Y	Y	3	3	3
Q115	Glucose & Lipid Profile	Given my Type 2 diabetes and hyperlipidemia, can we discuss lifestyle changes to improve blood sugar control and lipid profiles?	Patient 7	Llama 3.2	Clinician 2	Y	Y	4	5	5
Q116	eGFR	My eGFR has declined from 60 mL/min/1.73mÂ² to 46 mL/min/1.73mÂ² over the past year. Should this prompt further testing or adjustments in my medications like diltiazem?	Patient 7	Llama 3.2	Clinician 2	Y	Y	4	4	4
Q117	Creatinine	With a recent creatinine level of 2.3 mg/dL, should I monitor for signs of kidney damage, such as swelling in my legs?	Patient 7	Llama 3.2	Clinician 2	Y	Y	4	4	4
Q118	LDL Cholesterol	My LDL cholesterol has increased to 140 mg/dL despite my statin medication. Should I adjust my diet or consider adding another lipid-lowering agent?	Patient 7	Llama 3.2	Clinician 2	Y	Y	5	5	5
Q119	Insulin Therapy	Given my Type 2 diabetes, can we discuss the benefits and risks of using different types of insulin, such as Lantus or Novolog?	Patient 7	Llama 3.2	Clinician 2	Y	Y	4	4	5
Q120	Fasting Blood Glucose	With a fasting blood glucose level of 180 mg/dL, is it time to initiate therapy with a sulfonylurea like glimepiride?	Patient 7	Llama 3.2	Clinician 2	Y	Y	3	4	4
Q1	Alanine aminotransferase (ALT)	My ALT level is 14 U/L. Does this indicate anything about my liver health, especially considering my diabetes?	Patient 9	GPT-4o	Clinician 3	Y	Y	2	2	1
Q2	Albumin	My albumin level is 3.5 g/dL, which is on the low end. Does this indicate poor nutrition, kidney disease, or another issue? Should I change my diet to improve this?	Patient 9	GPT-4o	Clinician 3	Y	N	2	2	1
Q3	Alkaline Phosphatase	My alkaline phosphatase level is 140 U/L. Could this indicate a liver or bone issue, and should we check for vitamin D deficiency?	Patient 9	GPT-4o	Clinician 3	Y	N	1	1	1
Q4	Aspartate aminotransferase (AST)	My AST level is 14 U/L. Should we monitor my liver function more closely given my history of hyperlipidemia and diabetes?	Patient 9	GPT-4o	Clinician 3	Y	Y	2	2	3
Q5	Bilirubin	My bilirubin level is 0.3 mg/dL. Is this result clinically significant, or is it within a normal range?	Patient 9	GPT-4o	Clinician 3	Y	Y	2	2	2
Q6	Calcium	My calcium level is 9.0 mg/dL. Is this normal given my kidney function, or should I be concerned about bone health?	Patient 9	GPT-4o	Clinician 3	Y	N	2	2	2
Q7	Chloride	My chloride level is 100 mmol/L. Does this result indicate any issues with my hydration or electrolyte balance?	Patient 9	GPT-4o	Clinician 3	Y	N	2	2	2
Q8	Creatinine	My creatinine level is 1.74 mg/dL, which is higher than normal. Does this indicate worsening kidney function, and should we monitor it more closely?	Patient 9	GPT-4o	Clinician 3	Y	N	4	4	4
Q9	eGFR	My estimated glomerular filtration rate (eGFR) is low (47 for Black patients, 39 for non-Black patients). Does this mean I have chronic kidney disease, and how serious is this decline?	Patient 9	GPT-4o	Clinician 3	Y	N	4	4	4
Q10	Electrolytes	My sodium, potassium, and chloride levels are within or near normal ranges. Do I need to make any dietary or hydration changes to keep them balanced?	Patient 9	GPT-4o	Clinician 3	Y	Y	3	3	3
Q11	Glomerular Filtration Rate (eGFR)	Given that my eGFR is below normal, should I avoid certain foods or medications that could further harm my kidney function?	Patient 9	GPT-4o	Clinician 3	Y	Y	4	4	4
Q12	Glucose	My glucose level is 190 mg/dL, which is high. Could this indicate worsening diabetes control, and should I adjust my diet or treatment plan?	Patient 9	GPT-4o	Clinician 3	Y	N	4	2	3
Q13	Hematocrit	My hematocrit is 38.8%, which is slightly low. Does this suggest anemia, and could it be related to my kidney function or a nutritional deficiency?	Patient 9	GPT-4o	Clinician 3	Y	N	3	2	2
Q14	Hemoglobin	My hemoglobin level is 12.6 g/dL, which is on the lower side. Could this be contributing to fatigue, and should we check for iron or vitamin B deficiencies?	Patient 9	GPT-4o	Clinician 3	Y	N	4	3	3
Q15	Platelets	My platelet count is 430,000/uL, which is high. Should I be concerned about blood clot risks, and do we need to monitor this further?	Patient 9	GPT-4o	Clinician 3	Y	N	3	3	3
Q16	Potassium	My potassium level is 4.9 mmol/L, which is at the high end of normal. Given that I take potassium supplements, should I be concerned about my potassium levels?	Patient 9	GPT-4o	Clinician 3	Y	Y	4	4	3
Q17	Protein	My total protein level is 6.4 g/dL. Does this indicate any nutritional or liver issues, and should I consider dietary changes?	Patient 9	GPT-4o	Clinician 3	Y	N	2	2	2
Q18	Sodium	My sodium level is 136 mmol/L, which is slightly low. Could this be related to my hydration, medications, or underlying health conditions?	Patient 9	GPT-4o	Clinician 3	Y	N	2	2	2
Q19	Urea Nitrogen	My urea nitrogen level is 16 mg/dL. Is this within a safe range, or does it indicate any concerns related to my kidney function?	Patient 9	GPT-4o	Clinician 3	Y	Y	2	2	1
Q20	Urea nitrogen/Creatinine	My urea nitrogen/creatinine ratio is low at 9.2. Could this be due to my diet, hydration, or underlying kidney disease? Should I make any changes to improve this?	Patient 9	GPT-4o	Clinician 3	Y	N	2	2	1
Q21	Cholesterol & LDL	My cholesterol level is elevated at 207 mg/dL, with LDL cholesterol at 131 mg/dL. Are there changes in my diet or medications to consider to lower my risk of cardiovascular issues, especially with my history of peripheral vascular disease?	Patient 9	Llama 3.2	Clinician 3	Y	Y	4	4	3
Q22	Creatinine	The creatinine level is slightly high at 1.26 mg/dL. Given my kidney function decline, would you recommend any lifestyle or dietary changes, or additional testing for kidney health?	Patient 9	Llama 3.2	Clinician 3	Y	N	4	4	3
Q23	Creatinine	My creatinine level is 2.86 mg/dL, which seems high. How does this impact my chronic kidney disease, and should I adjust my medications like amlodipine or atorvastatin?	Patient 9	Llama 3.2	Clinician 3	Y	N	4	3	2
Q24	Creatinine	Given my recent creatinine reading of 2.0 mg/dL, are there specific steps I can take to manage my chronic kidney disease progression and slow further decline in kidney function?	Patient 9	Llama 3.2	Clinician 3	Y	Y	4	4	4
Q25	Creatinine & GFR	Is it normal that my creatinine level is 1.7 mg/dL with a GFR of 25 mL/min/1.73mÂ²? Are there any further tests or assessments needed to evaluate kidney health and function?	Patient 9	Llama 3.2	Clinician 3	Y	Y	4	4	4
Q26	eGFR	My estimated glomerular filtration rate (eGFR) is low (46 mL/min/1.73mÂ² for Black and 40 mL/min/1.73mÂ² for non-Black patients). Does this suggest kidney disease, and should we adjust any medications like diltiazem that might impact kidney function?	Patient 9	Llama 3.2	Clinician 3	Y	N	2	3	2
Q27	eGFR	My eGFR is 25 mL/min/1.73mÂ², which indicates some degree of kidney impairment. How should we manage my current treatment plan to prevent further decline in function?	Patient 9	Llama 3.2	Clinician 3	Y	Y	4	4	4
Q28	Fasting Glucose	Given my elevated fasting glucose (154 mg/dL), are there specific lifestyle or dietary adjustments I can make to lower this, especially considering my Type 2 diabetes and hyperlipidemia?	Patient 9	Llama 3.2	Clinician 3	Y	N	3	2	2
Q29	GFR	My glomerular filtration rate (GFR) is 18 mL/min, which seems very low. Does this indicate that my kidney disease is progressing to end-stage? What steps should I take to manage it?	Patient 9	Llama 3.2	Clinician 3	Y	N	4	4	4
Q30	Glucose	My glucose levels were high on recent tests (229 mg/dL and 228 mg/dL). Given my Type 2 diabetes, should I adjust my insulin detemir dose or add other medications to control my blood sugar?	Patient 9	Llama 3.2	Clinician 3	Y	N	4	4	3
Q31	Glucose	With a glucose reading of 98 mg/dL at my last test, are we seeing better control? How often should I monitor my blood sugar to ensure it stays in a safe range?	Patient 9	Llama 3.2	Clinician 3	Y	N	3	3	2
Q32	Glucose	My blood sugar reading was 180 mg/dL. Should I increase my insulin dose or adjust my medication regimen to better control this level?	Patient 9	Llama 3.2	Clinician 3	Y	N	3	3	2
Q33	Glucose	Given my Type 2 diabetes diagnosis, how often should I monitor my blood sugar levels, and what are the implications if I donâ€™t maintain a tight control over it?	Patient 9	Llama 3.2	Clinician 3	Y	Y	4	4	4
Q34	Hemoglobin A1c	My hemoglobin A1c is elevated at 7.6%, indicating poor blood sugar control. Can we discuss lifestyle or dietary changes to improve this, or consider different diabetes treatments?	Patient 9	Llama 3.2	Clinician 3	Y	Y	4	4	4
Q35	Hemoglobin A1c	My hemoglobin A1c was 8.2%. Is this within acceptable limits, considering my Type 2 diabetes history?	Patient 9	Llama 3.2	Clinician 3	Y	Y	4	4	4
Q36	Kidney Function	Given my kidney function decline, should I reduce or stop any of my medications, such as amlodipine or atorvastatin, to prevent further kidney damage?	Patient 9	Llama 3.2	Clinician 3	Y	N	3	4	3
Q37	Lipids	My lipids were 182/94/31 at my last test. Should I adjust my diet or medication regimen to reduce the risk of cardiovascular disease?	Patient 9	Llama 3.2	Clinician 3	Y	Y	4	4	4
Q38	Lipids	My lipids were 200/85/40 at my last test. Are there changes I could make to lower the risk of cardiovascular disease, especially with my history of peripheral vascular disease?	Patient 9	Llama 3.2	Clinician 3	Y	Y	4	4	4
Q39	Liver Enzymes (ALT, AST)	My liver enzymes were mildly elevated at ALT 36 IU/L and AST 30 IU/L. Are there any lifestyle or dietary changes that could help manage this, especially with my hyperlipidemia and hypertension?	Patient 9	Llama 3.2	Clinician 3	Y	N	3	3	2
Q40	Triglycerides	My triglyceride level is 163 mg/dL, which seems elevated. Should I make specific dietary changes or increase my exercise to lower this, considering my Type 2 diabetes and hyperlipidemia?	Patient 9	Llama 3.2	Clinician 3	Y	Y	4	4	4
Q41	Creatinine	My creatinine level is very high at 4.81 mg/dL, which suggests kidney problems. Given my diabetes, hypertension, and use of diltiazem and furosemide, should we adjust my medications or refer me to a kidney specialist?	Patient 8	GPT-4o	Clinician 3	Y	Y	4	4	4
Q42	Glomerular filtration rate (eGFR)	My eGFR is extremely low at 9 mL/min/1.73m², which suggests severe kidney disease. Does this mean I am at risk for dialysis, and what steps can I take to slow kidney damage?	Patient 8	GPT-4o	Clinician 3	Y	Y	3	5	5
Q43	Hemoglobin A1c	My hemoglobin A1c is 6.5%, indicating diabetes. Given my history of Type 2 diabetes, is my current insulin dose sufficient, or should I consider other medications or lifestyle changes?	Patient 8	GPT-4o	Clinician 3	Y	Y	4	4	4
Q44	Potassium	My potassium level is slightly high at 5.4 mmol/L. Could this be related to my kidney function or my potassium chloride medication? Should I adjust my diet or medication?	Patient 8	GPT-4o	Clinician 3	Y	Y	5	5	5
Q45	Aspartate aminotransferase (AST)	My AST level is high at 79 IU/L. Could this indicate liver problems related to my diabetes, hyperlipidemia, or medications like warfarin or diltiazem?	Patient 8	GPT-4o	Clinician 3	Y	Y	4	4	4
Q46	Alanine aminotransferase (ALT)	My ALT is very high at 202 IU/L. Does this suggest liver damage, and should I get further testing for liver disease?	Patient 8	GPT-4o	Clinician 3	Y	Y	4	4	4
Q47	Urea nitrogen	My urea nitrogen is high at 52 mg/dL. Is this related to my kidney disease, and should I be concerned about my protein intake or hydration?	Patient 8	GPT-4o	Clinician 3	Y	N	2	2	2
Q48	Sodium	My sodium level is slightly low at 134 mmol/L. Could this be due to my diuretic (furosemide), and should I adjust my fluid intake?	Patient 8	GPT-4o	Clinician 3	Y	N	2	2	2
Q49	Chloride	My chloride level is 94 mmol/L, which is slightly low. Does this have any clinical significance, especially considering my kidney function?	Patient 8	GPT-4o	Clinician 3	Y	N	2	2	2
Q50	Hemoglobin	My hemoglobin is 11.6 g/dL, which is on the lower side. Could this be anemia due to my kidney disease, and do I need iron or other treatments?	Patient 8	GPT-4o	Clinician 3	Y	Y	4	4	4
Q51	Albumin/Globulin ratio	My albumin/globulin ratio is 1.3. Does this indicate any concerns about my liver or immune system?	Patient 8	GPT-4o	Clinician 3	Y	Y	4	4	3
Q52	Estimated average glucose	My estimated average glucose is 140 mg/dL. Is this well-controlled for my diabetes, or should I make adjustments to my diet, insulin, or other medications?	Patient 8	GPT-4o	Clinician 3	Y	N	3	3	2
Q53	Glomerular filtration rate (eGFR) (Non-Black)	My eGFR for non-Black individuals is 8 mL/min/1.73m². Should we repeat this test, and does it confirm advanced kidney disease?	Patient 8	GPT-4o	Clinician 3	Y	Y	4	4	4
Q54	Triglycerides	My triglyceride level is 80 mg/dL. Is this a good level for someone with diabetes and hyperlipidemia, or should I be doing anything differently?	Patient 8	GPT-4o	Clinician 3	Y	Y	3	3	3
Q55	LDL Cholesterol	My LDL cholesterol is low at 42 mg/dL. Is this a good level, or should I be concerned about possible nutritional deficiencies or other health risks?	Patient 8	GPT-4o	Clinician 3	Y	Y	3	3	3
Q56	HDL Cholesterol	My HDL cholesterol is 72 mg/dL. Is this protective against heart disease, or does it have any negative implications?	Patient 8	GPT-4o	Clinician 3	Y	Y	3	3	3
Q57	Alkaline phosphatase	My alkaline phosphatase level is 83 IU/L. Does this indicate any bone or liver issues that need further evaluation?	Patient 8	GPT-4o	Clinician 3	Y	N	3	3	3
Q58	Platelets	My platelet count is 188, which seems normal. Given my use of warfarin, does this indicate good clotting function, or do I need further monitoring?	Patient 8	GPT-4o	Clinician 3	Y	Y	3	3	3
Q59	Bilirubin	My bilirubin level is 0.7 mg/dL. Is this within a healthy range for liver function, or does it require any follow-up?	Patient 8	GPT-4o	Clinician 3	Y	Y	3	3	3
Q60	Glucose	My glucose is 71 mg/dL, which is on the low side. Should I be concerned about low blood sugar with my insulin treatment, and how can I prevent hypoglycemia?	Patient 8	GPT-4o	Clinician 3	Y	N	4	3	3
Q61	Glucose	My glucose levels were high on recent tests (229 mg/dL and 228 mg/dL). Given my Type 2 diabetes, should I adjust my insulin detemir dose or add other medications to control my blood sugar?	Patient 8	Llama 3.2	Clinician 3	Y	N	4	3	3
Q62	eGFR	My estimated glomerular filtration rate (eGFR) is low (46 mL/min/1.73mÂ² for Black and 40 mL/min/1.73mÂ² for non-Black patients). Does this suggest kidney disease, and should we adjust any medications like diltiazem that might impact kidney function?	Patient 8	Llama 3.2	Clinician 3	Y	Y	3	3	3
Q63	Glucose	With a glucose reading of 98 mg/dL at my last test, are we seeing better control? How often should I monitor my blood sugar to ensure it stays in a safe range?	Patient 8	Llama 3.2	Clinician 3	Y	N	2	2	2
Q64	Triglycerides	My triglyceride level is 163 mg/dL, which seems elevated. Should I make specific dietary changes or increase my exercise to lower this, considering my Type 2 diabetes and hyperlipidemia?	Patient 8	Llama 3.2	Clinician 3	Y	Y	4	4	4
Q65	Hemoglobin A1c	My hemoglobin A1c is elevated at 7.6%, indicating poor blood sugar control. Can we discuss lifestyle or dietary changes to improve this, or consider different diabetes treatments?	Patient 8	Llama 3.2	Clinician 3	Y	Y	4	4	4
Q66	Creatinine	The creatinine level is slightly high at 1.26 mg/dL. Given my kidney function decline, would you recommend any lifestyle or dietary changes, or additional testing for kidney health?	Patient 8	Llama 3.2	Clinician 3	Y	N	3	3	3
Q67	Cholesterol & LDL	My cholesterol level is elevated at 207 mg/dL, with LDL cholesterol at 131 mg/dL. Are there changes in my diet or medications to consider to lower my risk of cardiovascular issues, especially with my history of peripheral vascular disease?	Patient 8	Llama 3.2	Clinician 3	Y	Y	4	4	4
Q68	Creatinine	My creatinine level is 2.86 mg/dL, which seems high. How does this impact my chronic kidney disease, and should I adjust my medications like amlodipine or atorvastatin?	Patient 8	Llama 3.2	Clinician 3	Y	N	4	4	3
Q69	GFR	My glomerular filtration rate (GFR) is 18 mL/min, which seems very low. Does this indicate that my kidney disease is progressing to end-stage? What steps should I take to manage it?	Patient 8	Llama 3.2	Clinician 3	Y	N	3	3	3
Q70	Kidney Function	Given my kidney function decline, should I reduce or stop any of my medications, such as amlodipine or atorvastatin, to prevent further kidney damage?	Patient 8	Llama 3.2	Clinician 3	Y	N	3	3	3
Q71	Glucose	My glucose levels were high on recent tests (229 mg/dL and 228 mg/dL). Given my Type 2 diabetes, should we adjust my insulin detemir dose or add other medications to control my blood sugar?	Patient 8	Llama 3.2	Clinician 3	Y	N	3	3	3
Q72	Creatine Kinase MB	Given my Creatine kinase MB percentage of 1.7%, should we perform additional tests to assess for any cardiac damage?	Patient 8	Llama 3.2	Clinician 3	Y	N	1	3	3
Q73	Cholesterol & LDL	My cholesterol level is elevated at 207 mg/dL, with LDL cholesterol at 131 mg/dL. Are there changes in my diet or medications to consider to lower my risk of cardiovascular issues, especially with my history of peripheral vascular disease?	Patient 8	Llama 3.2	Clinician 3	Y	Y	4	4	4
Q74	Chloride	Is my chloride level of 105 mmol/L normal, or could it indicate dehydration or other electrolyte imbalances that need attention?	Patient 8	Llama 3.2	Clinician 3	Y	N	3	3	3
Q75	ALT & AST	My ALT and AST levels are both low (ALT at 11 IU/L and AST at 16 IU/L). Does this indicate any issues with my liver function, especially with my hyperlipidemia?	Patient 8	Llama 3.2	Clinician 3	Y	N	2	2	2
Q76	Sodium & Potassium	My sodium and potassium levels are within range, but is there any specific diet or hydration advice to ensure these remain balanced, especially considering my hypertension?	Patient 8	Llama 3.2	Clinician 3	Y	N	2	2	2
Q77	Alkaline Phosphatase	My alkaline phosphatase level is 68 IU/L, which is on the low side. Does this indicate any issues with bone health or liver function, and are there any actions I should take?	Patient 8	Llama 3.2	Clinician 3	Y	N	2	2	2
Q78	Chloride	My chloride level is at 99 mmol/L, which is within normal limits, but is there anything I should monitor or adjust in my diet to keep electrolyte levels stable with my hypertension medication?	Patient 8	Llama 3.2	Clinician 3	Y	N	2	2	2
Q79	Blood Pressure	Are my blood pressure readings consistent with my previous ones (140/90 mmHg and 130/85 mmHg), or is there any concern about potential kidney damage?	Patient 8	Llama 3.2	Clinician 3	Y	Y	3	3	3
Q80	Gastroesophageal Health	Given my history of gastroesophageal reflux disease (GERD) and noninfective colitis, should I consider adding a proton pump inhibitor to my treatment plan or adjusting my current medications?	Patient 8	Llama 3.2	Clinician 3	Y	Y	3	3	1
Q81	Glucose	My glucose level is very high at 275 mg/dL, and my HbA1c is 8.6%. Given my Type 2 diabetes, do I need to change my diabetes medications or insulin regimen to better control my blood sugar?	Patient 7	GPT-4o	Clinician 3	Y	Y	4	4	4
Q82	estimated glomerular filtration rate (eGFR)	My eGFR is low at 46 mL/min/1.73m², which suggests reduced kidney function. How concerned should I be about kidney disease, and should I adjust any medications like lisinopril that might affect my kidneys?	Patient 7	GPT-4o	Clinician 3	Y	N	3	3	2
Q83	Creatinine	My creatinine is slightly high at 1.18 mg/dL. Does this indicate kidney damage, and should we monitor my kidney function more closely?	Patient 7	GPT-4o	Clinician 3	Y	N	3	3	3
Q84	Urea nitrogen/Creatinine	My BUN/Creatinine ratio is slightly high at 21. Could this be a sign of dehydration or kidney issues, and should I increase my fluid intake?	Patient 7	GPT-4o	Clinician 3	Y	Y	2	2	2
Q85	Triglyceride	My triglycerides are elevated at 217 mg/dL. Given my history of hyperlipidemia, should I adjust my fenofibrate dose, change my diet, or increase exercise to lower my triglycerides?	Patient 7	GPT-4o	Clinician 3	Y	Y	3	3	3
Q86	Cholesterol in HDL	My HDL cholesterol is low at 36 mg/dL. Since HDL is the "good" cholesterol, how can I increase my levels to better protect my heart?	Patient 7	GPT-4o	Clinician 3	Y	Y	4	4	4
Q87	Cholesterol in LDL	My LDL cholesterol is very low at 47 mg/dL. Given my cardiovascular conditions, should we review my pravastatin dosage to ensure I'm not overtreated?	Patient 7	GPT-4o	Clinician 3	Y	Y	3	3	3
Q88	Potassium	My potassium is on the higher side at 5.1 mmol/L. Given my kidney function and lisinopril use, should I adjust my diet or medications to prevent potassium buildup?	Patient 7	GPT-4o	Clinician 3	Y	Y	4	4	4
Q89	Urea nitrogen	My BUN is elevated at 25 mg/dL. Does this suggest kidney strain or dehydration, and should I make any dietary changes?	Patient 7	GPT-4o	Clinician 3	Y	Y	2	2	2
Q90	Hematocrit	My hematocrit is 39.9%. Does this level suggest any risk related to my cardiovascular health or anemia concerns?	Patient 7	GPT-4o	Clinician 3	Y	Y	2	2	2
Q91	Hemoglobin	My hemoglobin is slightly low at 11.8 g/dL. Could this indicate anemia, and do I need additional tests to check my iron or vitamin levels?	Patient 7	GPT-4o	Clinician 3	Y	Y	4	4	4
Q92	Aspartate aminotransferase (AST)	My AST is low at 9 IU/L. Is this clinically significant, and does it suggest any concerns about my liver function?	Patient 7	GPT-4o	Clinician 3	Y	Y	3	3	3
Q93	Alanine aminotransferase (ALT)	My ALT is also low at 8 IU/L. Does this require further investigation, especially considering my hyperlipidemia?	Patient 7	GPT-4o	Clinician 3	Y	Y	3	3	3
Q94	Chloride	My chloride level is on the lower end at 97 mmol/L. Could this indicate an issue with my acid-base balance, and do I need to monitor it?	Patient 7	GPT-4o	Clinician 3	Y	Y	2	2	2
Q95	Calcium	My calcium is 10.0 mg/dL. Is this within a safe range, or should we be concerned about bone health or kidney stones?	Patient 7	GPT-4o	Clinician 3	Y	Y	3	3	3
Q96	Platelets	My platelet count is 386. Should I be concerned about clotting risks given my cardiovascular history?	Patient 7	GPT-4o	Clinician 3	Y	N	3	3	2
Q97	Albumin/Globulin	My albumin-to-globulin ratio is 1.3. Is this within a healthy range, or does it suggest any underlying condition?	Patient 7	GPT-4o	Clinician 3	Y	Y	3	3	2
Q98	Albumin	My albumin level is 4.0 g/dL. Given my kidney and liver function, is this level appropriate?	Patient 7	GPT-4o	Clinician 3	Y	Y	3	3	3
Q99	Protein	My total protein is 7.2 g/dL. Should I be concerned about my protein intake or underlying metabolic conditions?	Patient 7	GPT-4o	Clinician 3	Y	Y	3	3	3
Q100	Alkaline phosphatase	My alkaline phosphatase is 66 IU/L. Does this suggest any concerns related to my bones or liver?	Patient 7	GPT-4o	Clinician 3	Y	N	3	3	2
Q101	Glucose	My glucose levels were high on recent tests (229 mg/dL and 228 mg/dL). Given my Type 2 diabetes, should I adjust my insulin detemir dose or add other medications to control my blood sugar?	Patient 7	Llama 3.2	Clinician 3	Y	N	3	3	3
Q102	eGFR	My estimated glomerular filtration rate (eGFR) is low (46 mL/min/1.73mÂ² for Black and 40 mL/min/1.73mÂ² for non-Black patients). Does this suggest kidney disease, and should we adjust any medications like diltiazem that might impact kidney function?	Patient 7	Llama 3.2	Clinician 3	Y	Y	4	4	4
Q103	Glucose	With a glucose reading of 98 mg/dL at my last test, are we seeing better control? How often should I monitor my blood sugar to ensure it stays in a safe range?	Patient 7	Llama 3.2	Clinician 3	Y	N	3	3	3
Q104	Triglycerides	My triglyceride level is 163 mg/dL, which seems elevated. Should I make specific dietary changes or increase my exercise to lower this, considering my Type 2 diabetes and hyperlipidemia?	Patient 7	Llama 3.2	Clinician 3	Y	Y	4	4	4
Q105	Hemoglobin A1c	My hemoglobin A1c is elevated at 7.6%, indicating poor blood sugar control. Can we discuss lifestyle or dietary changes to improve this, or consider different diabetes treatments?	Patient 7	Llama 3.2	Clinician 3	Y	Y	4	4	4
Q106	Creatinine	The creatinine level is slightly high at 1.26 mg/dL. Given my kidney function decline, would you recommend any lifestyle or dietary changes, or additional testing for kidney health?	Patient 7	Llama 3.2	Clinician 3	Y	N	3	3	3
Q107	Cholesterol & LDL	My cholesterol level is elevated at 207 mg/dL, with LDL cholesterol at 131 mg/dL. Are there changes in my diet or medications to consider to lower my risk of cardiovascular issues, especially with my history of peripheral vascular disease?	Patient 7	Llama 3.2	Clinician 3	Y	Y	4	4	4
Q108	Creatinine	My creatinine level is 2.86 mg/dL, which seems high. How does this impact my chronic kidney disease, and should I adjust my medications like amlodipine or atorvastatin?	Patient 7	Llama 3.2	Clinician 3	Y	N	3	3	3
Q109	GFR	My glomerular filtration rate (GFR) is 18 mL/min, which seems very low. Does this indicate that my kidney disease is progressing to end-stage? What steps should I take to manage it?	Patient 7	Llama 3.2	Clinician 3	Y	Y	4	4	4
Q110	Kidney Function	Given my kidney function decline, should I reduce or stop any of my medications, such as amlodipine or atorvastatin, to prevent further kidney damage?	Patient 7	Llama 3.2	Clinician 3	Y	N	3	3	3
Q111	ALT & AST	My ALT and AST levels are both low (ALT at 11 IU/L and AST at 16 IU/L). Does this indicate any issues with my liver function, especially with my hyperlipidemia?	Patient 7	Llama 3.2	Clinician 3	Y	N	3	3	3
Q112	Chloride	Is my chloride level of 105 mmol/L normal, or could it indicate dehydration or other electrolyte imbalances that need attention?	Patient 7	Llama 3.2	Clinician 3	Y	N	2	2	2
Q113	Sodium & Potassium	My sodium and potassium levels are within range, but is there any specific diet or hydration advice to ensure these remain balanced, especially considering my hypertension?	Patient 7	Llama 3.2	Clinician 3	Y	Y	3	3	3
Q114	Alkaline Phosphatase	My alkaline phosphatase level is 68 IU/L, which is on the low side. Does this indicate any issues with bone health or liver function, and are there any actions I should take?	Patient 7	Llama 3.2	Clinician 3	Y	N	3	3	3
Q115	Glucose & Lipid Profile	Given my Type 2 diabetes and hyperlipidemia, can we discuss lifestyle changes to improve blood sugar control and lipid profiles?	Patient 7	Llama 3.2	Clinician 3	Y	Y	4	4	4
Q116	eGFR	My eGFR has declined from 60 mL/min/1.73mÂ² to 46 mL/min/1.73mÂ² over the past year. Should this prompt further testing or adjustments in my medications like diltiazem?	Patient 7	Llama 3.2	Clinician 3	Y	Y	5	5	5
Q117	Creatinine	With a recent creatinine level of 2.3 mg/dL, should I monitor for signs of kidney damage, such as swelling in my legs?	Patient 7	Llama 3.2	Clinician 3	Y	N	4	4	4
Q118	LDL Cholesterol	My LDL cholesterol has increased to 140 mg/dL despite my statin medication. Should I adjust my diet or consider adding another lipid-lowering agent?	Patient 7	Llama 3.2	Clinician 3	Y	N	4	4	4
Q119	Insulin Therapy	Given my Type 2 diabetes, can we discuss the benefits and risks of using different types of insulin, such as Lantus or Novolog?	Patient 7	Llama 3.2	Clinician 3	Y	Y	4	4	4
Q120	Fasting Blood Glucose	With a fasting blood glucose level of 180 mg/dL, is it time to initiate therapy with a sulfonylurea like glimepiride?	Patient 7	Llama 3.2	Clinician 3	Y	N	3	3	2
