# Supplementary material for: Generating Question Prompt Lists From Electronic Health Record Data Using Large Language Models: Iterative Evaluation Study
Source: J Med Internet Res. 2026 Jul 9;28:e87280. doi: 10.2196/87280 (PMC13349228; doi:10.2196/87280)
Supplement: Multimedia Appendix 4 [file jmir-v28-e87280-s004.xlsx]

## Sheet: Scores
Participant ID	Scenario	Understandability_Q1	Understandability_Q2	Understandability_Q3	Understandability_Q4	Understandability_Q5	Understandability_Q6	Understandability_Q7	Understandability_Q8	Understandability_Q9	Understandability_Q10	Usefulness_Q1	Usefulness_Q2	Usefulness_Q3	Usefulness_Q4	Usefulness_Q5	Usefulness_Q6	Usefulness_Q7	Usefulness_Q8	Usefulness_Q9	Usefulness_Q10
1	1	4	4	4	4	4	2	2	4	4	4	1	4	4	4	4	4	4	4	4	4
2	1	5	4	4	4	4	4	4	4	4	4	1	4	4	3	2	4	4	3	4	4
3	1	2	5	5	4	2	4	4	2	3	2	1	5	5	4	2	4	4	3	2	2
4	1	2	2	1	1	1	2	2	1	2	2	1	3	2	1	1	2	2	1	1	1
5	1	5	5	5	5	5	5	5	5	5	5	2	1	3	3	4	4	4	3	4	3
6	1	5	4	5	2	4	2	2	4	4	4	2	1	2	1	1	2	1	2	4	4
7	1	5	5	5	5	5	3	2	4	2	5	2	3	3	3	2	2	1	4	1	5
8	1	5	3	3	3	1	1	2	1	1	2	2	4	3	1	1	3	3	2	1	2
9	1	2	4	2	1	2	3	4	2	1	2	2	3	4	3	2	2	4	2	1	2
10	1	4	5	5	3	3	2	1	3	3	4	2	5	4	2	2	3	3	2	2	3
11	1	4	4	5	4	4	2	4	2	4	5	2	3	5	3	4	2	2	3	4	5
12	1	4	4	5	5	3	4	5	4	4	5	2	3	5	4	3	2	2	4	4	5
13	1	4	5	5	4	5	4	5	4	5	5	2	3	4	3	3	3	3	3	3	3
14	1	4	4	5	4	4	4	4	4	4	4	3	3	4	1	2	3	2	2	2	2
15	1	5	5	5	5	5	5	5	5	5	5	3	3	4	3	4	3	3	4	3	2
16	1	4	4	5	3	2	1	1	2	2	4	3	4	4	2	1	2	2	2	3	4
17	1	5	5	5	5	5	5	5	4	4	4	3	4	5	3	2	4	5	3	3	4
18	1	2	4	5	2	2	2	4	2	2	4	3	4	4	2	2	3	4	3	3	3
19	1	4	4	4	2	2	2	4	2	2	2	3	4	3	3	4	2	4	2	2	2
20	1	5	5	5	5	4	2	5	2	3	5	3	5	5	3	3	3	5	5	5	3
21	1	3	4	3	4	3	5	3	5	5	5	3	3	3	5	5	5	4	5	5	5
22	1	2	5	5	5	3	2	2	3	3	4	3	4	2	3	2	3	2	4	3	4
23	1	4	4	4	2	2	2	3	4	4	4	3	2	4	3	2	2	4	3	4	5
24	1	5	4	4	3	3	3	5	3	2	4	4	3	5	4	4	5	5	5	3	4
25	1	5	5	5	5	5	5	4	5	5	5	4	5	5	3	4	4	5	5	5	5
26	1	5	5	5	5	3	5	4	5	4	5	4	5	5	5	5	5	5	5	5	5
27	1	4	4	4	4	4	4	4	4	4	4	4	4	4	4	4	4	4	4	4	4
28	1	4	3	4	2	1	1	2	1	3	5	4	3	3	1	2	2	4	3	2	5
29	1	3	4	4	4	4	4	4	4	5	4	4	4	4	4	4	4	4	4	5	5
30	1	5	5	5	5	4	4	4	4	5	5	4	4	4	4	4	4	4	4	4	5
31	1	5	4	4	5	4	3	2	3	3	4	4	5	4	4	5	4	4	4	4	3
32	1	5	5	5	5	5	5	5	5	5	5	4	4	4	4	4	4	4	4	4	4
33	1	5	5	5	5	4	4	5	5	5	5	4	5	5	4	3	5	5	5	5	5
34	1	5	5	5	5	5	5	5	5	5	5	4	4	4	3	3	5	5	4	4	5
35	1	5	5	5	5	5	5	5	5	5	4	4	4	4	4	3	4	4	4	4	3
36	1	4	4	4	4	2	2	4	2	4	4	4	4	5	2	1	1	4	1	1	5
37	1	5	5	5	4	4	5	5	4	5	5	4	5	5	4	3	4	4	4	4	4
38	1	5	5	5	5	4	5	5	3	5	5	4	5	5	5	3	5	5	3	5	5
39	1	1	1	2	1	2	2	1	2	2	4	4	4	4	4	4	5	4	4	5	4
40	1	5	5	5	5	5	5	4	5	5	5	4	4	4	4	5	5	5	5	5	5
41	1	5	5	5	5	4	3	5	5	5	5	4	5	5	3	2	4	4	4	5	5
42	1	1	4	4	4	2	5	5	5	5	5	4	4	4	4	3	4	5	5	5	5
43	1	4	4	4	2	4	4	4	4	2	2	4	4	4	4	4	4	4	2	4	4
44	1	5	5	5	5	5	5	5	4	4	5	4	4	4	4	4	4	4	5	5	5
45	1	5	5	5	5	5	5	5	5	5	5	4	4	5	4	5	5	5	4	5	5
46	1	4	2	3	2	2	3	2	3	2	3	4	3	3	3	3	3	4	3	3	3
47	1	4	5	5	5	4	5	3	5	4	5	4	5	5	5	4	5	3	5	5	5
48	1	5	5	4	5	4	4	5	4	4	4	4	5	5	4	3	4	4	5	5	4
49	1	4	4	4	4	2	3	4	2	2	2	4	4	5	3	3	4	5	2	2	2
50	1	5	5	5	5	5	5	5	5	5	5	5	4	4	4	4	4	4	5	5	5
51	1	5	5	5	5	5	5	5	5	5	5	5	5	5	5	5	5	5	5	5	5
52	1	5	5	5	5	5	3	2	4	4	5	5	5	5	5	5	2	3	4	5	5
53	1	5	5	5	5	5	5	5	5	5	5	5	5	5	5	5	5	5	5	5	5
54	1	2	2	3	2	2	3	2	4	3	4	5	5	5	5	4	5	4	5	4	4
55	1	5	5	5	5	5	5	5	5	5	5	5	5	5	5	5	5	5	5	5	5
56	1	5	5	5	5	4	5	5	5	5	5	5	5	5	5	5	5	5	5	5	5
57	1	5	5	5	5	5	5	5	5	5	5	5	5	5	5	5	5	5	5	4	5
58	1	5	5	5	5	4	4	4	5	5	5	5	5	5	5	5	4	4	5	4	5
59	1	4	4	4	4	4	4	3	3	4	4	5	4	5	5	5	5	5	5	5	5
60	1	5	5	5	3	3	3	5	4	5	5	5	5	5	4	4	5	5	4	4	4
61	1	1	1	1	1	1	5	5	5	5	5	5	5	5	5	1	4	4	4	5	5
62	1	5	5	4	2	2	2	4	1	2	3	5	5	4	2	1	1	3	2	1	2
63	1	5	4	5	5	5	5	4	4	4	4	5	5	5	5	5	2	4	4	4	4
64	1	5	5	5	5	5	5	5	5	5	5	5	5	5	5	5	5	5	5	5	5
65	1	5	5	5	4	5	5	5	5	4	4	5	5	5	4	5	4	4	5	5	4
66	1	5	5	5	5	5	5	5	5	5	5	5	5	5	5	5	5	5	5	5	5
67	1	5	5	5	5	4	4	5	5	5	5	5	5	5	5	5	5	5	5	5	5
68	1	5	5	5	5	4	5	5	5	5	5	5	5	5	5	5	4	5	5	4	5
69	1	5	5	5	5	4	4	5	4	5	5	5	5	5	5	5	5	5	5	5	5
70	1	5	5	5	5	5	4	5	5	5	5	5	5	5	5	5	4	3	4	4	3
71	1	2	2	2	4	3	4	4	4	4	4	5	4	4	4	4	4	5	5	5	4
72	1	5	5	5	5	3	5	5	3	5	5	5	5	5	3	1	5	5	3	4	5
73	1	5	5	5	4	4	4	4	4	4	5	5	5	5	5	5	3	3	5	5	5
74	1	5	5	5	5	5	4	5	5	5	5	5	5	5	5	5	5	5	5	5	5
75	1	5	5	5	4	2	5	5	4	5	5	5	3	3	5	5	4	4	4	5	5
76	1	5	5	5	5	5	5	5	5	5	5	5	5	5	5	5	5	5	5	5	5
77	1	5	5	5	5	5	5	5	5	5	5	5	5	5	5	5	5	5	5	5	5
78	1	5	4	3	5	4	5	4	3	4	3	5	4	3	4	4	5	4	3	4	3
79	1	5	5	5	5	5	5	5	5	5	5	5	5	5	5	5	5	5	4	5	5
80	2	1	1	1	1	1	1	1	1	1	1	1	4	3	5	4	5	4	2	4	5
81	2	1	2	2	4	4	2	2	2	1	2	1	5	5	2	5	5	4	4	2	2
82	2	1	2	4	1	2	1	2	2	4	5	1	2	1	1	2	1	1	1	1	1
83	2	1	1	1	4	4	1	1	1	1	1	1	2	2	3	3	3	2	2	2	3
84	2	1	1	5	1	4	1	1	4	2	2	1	3	3	2	5	1	1	2	1	1
85	2	2	2	2	2	5	1	1	2	1	5	1	5	3	2	2	4	1	3	3	4
86	2	2	3	4	2	2	1	2	2	1	1	1	1	5	1	2	1	1	3	1	1
87	2	2	2	2	1	2	5	5	5	5	5	2	5	3	2	4	2	3	3	2	2
88	2	2	5	4	2	4	2	2	4	1	2	2	4	3	4	4	2	4	2	2	2
89	2	2	1	2	2	4	2	1	2	4	2	2	3	4	3	2	4	4	3	2	1
90	2	2	1	2	2	3	3	4	3	2	4	2	4	5	3	5	5	4	5	4	3
91	2	2	3	3	4	4	2	2	2	2	2	2	3	3	3	2	2	2	2	3	3
92	2	2	2	2	2	2	2	2	2	2	2	2	3	4	3	3	2	2	2	2	2
93	2	2	4	4	2	5	2	4	4	2	2	3	3	4	3	4	3	3	4	4	4
94	2	2	4	4	2	2	2	1	2	4	2	3	5	5	5	5	2	2	5	4	3
95	2	2	3	2	3	4	1	2	3	3	3	3	4	2	5	4	2	2	1	3	2
96	2	3	4	5	5	5	5	5	4	4	2	3	3	3	3	2	3	3	3	3	2
97	2	3	4	5	4	4	3	4	4	4	4	3	2	1	4	2	4	1	2	2	4
98	2	3	3	3	3	3	2	2	3	3	3	3	3	3	3	3	3	3	3	3	3
99	2	3	4	5	5	4	4	4	3	5	4	3	4	4	4	5	3	3	3	5	4
100	2	3	3	4	3	3	3	3	3	3	1	3	4	3	3	3	3	4	2	2	1
101	2	3	3	3	4	4	4	4	3	3	4	3	4	3	4	1	4	3	4	1	4
102	2	3	4	2	3	4	4	4	4	4	4	3	4	5	5	4	4	2	4	4	4
103	2	4	4	5	3	3	2	3	3	4	5	3	3	5	5	5	1	1	1	3	3
104	2	4	4	5	5	5	5	5	5	4	5	3	2	3	4	3	3	4	3	4	4
105	2	4	4	4	4	4	3	2	2	1	2	3	4	4	3	3	4	4	4	3	4
106	2	4	4	5	4	4	5	3	4	4	4	3	1	2	5	5	3	5	1	1	1
107	2	4	2	4	2	5	3	4	3	3	4	4	4	4	4	4	4	4	4	4	4
108	2	4	3	5	4	5	2	4	4	4	3	4	4	5	5	5	5	5	5	5	5
109	2	4	4	2	4	4	2	4	4	3	3	4	4	4	4	5	4	3	4	4	3
110	2	4	5	5	5	5	4	4	5	5	5	4	4	4	4	4	4	3	4	4	3
111	2	4	3	4	5	4	4	4	4	4	4	4	2	2	4	4	3	2	2	2	3
112	2	4	4	4	4	4	4	4	5	5	5	4	4	4	4	4	4	4	4	3	4
113	2	4	5	2	2	3	3	1	3	5	2	4	3	4	4	5	4	3	3	4	3
114	2	4	5	5	5	5	5	2	5	5	4	4	5	4	3	4	4	2	4	4	4
115	2	4	4	5	4	5	4	4	4	4	4	4	4	5	2	5	3	1	4	4	4
116	2	4	4	4	3	5	3	5	5	4	4	4	4	5	3	5	2	2	3	2	1
117	2	4	4	3	3	3	3	2	2	2	2	4	2	2	3	4	4	2	2	4	4
118	2	4	4	5	4	5	4	4	3	4	4	5	5	5	5	5	5	5	5	5	5
119	2	4	5	5	5	5	4	4	4	4	4	5	5	4	5	4	4	4	3	4	5
120	2	4	4	4	4	4	4	3	4	4	4	5	5	5	5	5	5	5	5	5	5
121	2	4	5	4	5	4	3	4	4	4	4	5	3	4	4	5	5	3	5	5	5
122	2	5	5	5	2	5	2	2	1	1	1	5	5	5	5	5	5	5	5	5	5
123	2	5	5	5	5	5	5	5	5	5	5	5	3	5	5	3	2	1	3	4	4
124	2	5	4	5	4	5	5	4	5	5	5	5	3	2	5	4	4	2	3	4	2
125	2	5	1	5	5	5	5	5	5	5	5	5	5	4	5	5	5	5	4	4	4
126	2	5	5	5	5	5	5	5	5	5	5	5	1	5	5	5	1	5	5	5	5
127	2	5	5	5	5	5	5	5	5	5	5	5	5	5	5	5	5	5	5	5	5
128	2	5	5	5	5	5	5	5	5	5	5	5	1	4	5	5	5	3	5	5	4
129	2	5	4	4	3	3	3	4	4	2	3	5	5	3	5	3	2	2	2	4	2
130	2	5	5	5	5	5	5	5	5	5	5	5	5	5	5	5	5	5	5	1	5
131	2	5	4	2	4	4	4	3	5	4	4	5	4	4	5	4	4	5	4	3	5
132	3	4	4	4	4	3	4	5	4	3	4	2	2	4	3	4	2	5	3	4	5
133	3	5	5	5	5	5	2	5	5	5	4	1	1	5	2	5	2	4	3	4	5
134	3	5	5	5	5	5	5	5	5	5	5	5	5	5	5	5	5	5	5	5	5

## Sheet: Questions
Scenario Number	Question Number	Question
3	1	My ALT level is 11 IU/L. Does this indicate that my liver function is normal, or should we monitor it?
3	2	My AST level is 16 IU/L. Does this confirm healthy liver function, or do I need further testing?
3	3	My total cholesterol is 207 mg/dL. Given my hyperlipidemia and peripheral vascular disease, should I adjust my treatment plan?
3	4	My HDL cholesterol is 47 mg/dL. Is this level protective for my heart, or should I take steps to increase it?
3	5	My LDL cholesterol is 131 mg/dL. Does this put me at higher risk for heart disease, and should I consider medication or dietary changes?
3	6	My creatinine level is 1.26 mg/dL. Does this indicate declining kidney function, and should I avoid certain medications like diltiazem?
3	7	My estimated average glucose is 160 mg/dL. Does this mean my blood sugar levels are consistently too high?
3	8	My eGFR is 46 mL/min/1.73m². Does this indicate kidney disease, and should I make changes to my medication or diet?
3	9	My hematocrit is 32.1%. Does this indicate anemia, and should we check for any underlying causes such as iron or vitamin deficiencies?
3	10	My hemoglobin A1c is 7.6%. Does this mean my diabetes is not well controlled, and should I adjust my insulin detemir dose or diet?
2	1	My ALT level was high at 43 IU/L. Does this indicate liver problems, possibly related to my medications like atorvastatin or simvastatin?
2	2	My albumin/globulin ratio is 1.7. What does this mean for my overall health and immune system?
2	3	My LDL cholesterol is 79 mg/dL. Is this an ideal level, or should I make further changes to lower my cardiovascular risk?
2	4	My creatinine level is 1.42 mg/dL. Does this mean my kidneys are not functioning properly, and should we adjust any medications like lisinopril or atorvastatin?
2	5	My estimated average glucose is 137 mg/dL. Does this indicate poor blood sugar control, and should we change my diet or medications?
2	6	My eGFR is 56 mL/min/1.73m². Does this indicate kidney disease, and should we monitor my kidney function more frequently?
2	7	My hemoglobin is 14.4 g/dL. Does this indicate good oxygen-carrying capacity, or do I need additional tests?
2	8	My platelet count is 150. Is this normal, and does it affect my blood clotting ability?
2	9	My potassium level is 4.7 mmol/L. Should I be concerned about this level given my kidney function and lisinopril use?
2	10	My urea nitrogen level is 14 mg/dL. How does this relate to my kidney function, and should I adjust my diet?
1	1	Since I have high cholesterol and take atorvastatin, should I be concerned about liver damage, and should we check my liver function more often?
1	2	Are there any dietary changes, such as reducing protein or salt, that could help improve my kidney function given my high creatinine levels?
1	3	Are there any warning signs of worsening kidney function that I should watch for at home, like swelling or changes in urination?
1	4	Should we schedule more frequent kidney function tests to monitor my creatinine and eGFR levels closely?
1	5	My eGFR is extremely low at 18 mL/min/1.73 m². Does this mean I have severe kidney disease or need dialysis soon? What steps should we take next?
1	6	My eGFR is low, and I have a history of hypertensive heart and kidney disease. Should we change my blood pressure medications like amlodipine to protect my kidneys?
1	7	With my kidney function declining, should we monitor my potassium levels more closely since some medications, like amlodipine, can affect electrolyte balance?
1	8	With my eGFR at 18 mL/min/1.73m², do I need to limit any specific foods or fluids to avoid worsening my kidney disease?
1	9	My glucose is elevated at 104 mg/dL. Since I recently had dextrose treatment, could that have caused the rise, and do I need follow-up testing?
1	10	My glucose level was slightly high at 104 mg/dL. Should I be concerned about diabetes or prediabetes, and do I need any dietary changes?
